# Supplementary material for: Genetic Determinants of RNA Editing Levels of ADAR Targets in Drosophila melanogaster
Source: G3 (Bethesda). 2015 Dec 11;6(2):391–6. doi: 10.1534/g3.115.024471 (PMC4751558; doi:10.1534/g3.115.024471)
Supplement: Supporting Information [file supp_g3.115.024471_TableS1.xlsx]

## Sheet: Sheet1
Table S1 List of strains used in the study. Raleigh-lines were obtained from (Mackay et al., 2012) and Winters-lines were obtained from (Campo et al. 2013).
Strain	Population	Genotype	Transcriptome (F1-hybrid)
w1118	tester line	yes	-
R101	Raleigh	yes	yes
R109	Raleigh	yes	yes
R136	Raleigh	yes	yes
R138	Raleigh	yes	yes
R158	Raleigh	yes	yes
R195	Raleigh	yes	yes
R208	Raleigh	yes	yes
R21	Raleigh	yes	yes
R217	Raleigh	yes	yes
R280	Raleigh	yes	yes
R287	Raleigh	yes	yes
R309	Raleigh	yes	yes
R315	Raleigh	yes	yes
R324	Raleigh	yes	yes
R332	Raleigh	yes	yes
R335	Raleigh	yes	yes
R340	Raleigh	yes	yes
R350	Raleigh	yes	yes
R356	Raleigh	yes	yes
R358	Raleigh	yes	yes
R360	Raleigh	yes	yes
R362	Raleigh	yes	yes
R365	Raleigh	yes	yes
R367	Raleigh	yes	yes
R371	Raleigh	yes	yes
R373	Raleigh	yes	yes
R374	Raleigh	yes	yes
R377	Raleigh	yes	yes
R38	Raleigh	yes	yes
R380	Raleigh	yes	yes
R391	Raleigh	yes	yes
R392	Raleigh	yes	yes
R427	Raleigh	yes	yes
R437	Raleigh	yes	yes
R440	Raleigh	yes	yes
R443	Raleigh	yes	yes
R486	Raleigh	yes	yes
R491	Raleigh	yes	yes
R502	Raleigh	yes	yes
R517	Raleigh	yes	yes
R535	Raleigh	yes	yes
R555	Raleigh	yes	yes
R584	Raleigh	yes	yes
R705	Raleigh	yes	yes
R714	Raleigh	yes	yes
R732	Raleigh	yes	yes
R737	Raleigh	yes	yes
R790	Raleigh	yes	yes
R799	Raleigh	yes	yes
R808	Raleigh	yes	yes
R821	Raleigh	yes	yes
R83	Raleigh	yes	yes
R85	Raleigh	yes	yes
R850	Raleigh	yes	yes
R852	Raleigh	yes	yes
R853	Raleigh	yes	yes
R857	Raleigh	yes	yes
R900	Raleigh	yes	yes
R93	Raleigh	yes	yes
W114	Winters	yes	yes
W23	Winters	yes	yes
W26	Winters	yes	yes
W35	Winters	yes	yes
W36	Winters	yes	yes
W38	Winters	yes	yes
W50	Winters	yes	yes
W52	Winters	yes	yes
W54	Winters	yes	yes
W55	Winters	yes	yes
W59	Winters	yes	yes
W62	Winters	yes	yes
W63	Winters	yes	yes
W64	Winters	yes	yes
W66	Winters	yes	yes
W67	Winters	yes	yes
W68	Winters	yes	yes
W74	Winters	yes	yes
W76	Winters	yes	yes
W79	Winters	yes	yes
W80	Winters	yes	yes
W82	Winters	yes	yes
R105	Raleigh	yes	no
R129	Raleigh	yes	no
R142	Raleigh	yes	no
R149	Raleigh	yes	no
R153	Raleigh	yes	no
R161	Raleigh	yes	no
R176	Raleigh	yes	no
R177	Raleigh	yes	no
R181	Raleigh	yes	no
R227	Raleigh	yes	no
R228	Raleigh	yes	no
R229	Raleigh	yes	no
R233	Raleigh	yes	no
R235	Raleigh	yes	no
R237	Raleigh	yes	no
R239	Raleigh	yes	no
R256	Raleigh	yes	no
R26	Raleigh	yes	no
R272	Raleigh	yes	no
R28	Raleigh	yes	no
R301	Raleigh	yes	no
R303	Raleigh	yes	no
R304	Raleigh	yes	no
R307	Raleigh	yes	no
R310	Raleigh	yes	no
R313	Raleigh	yes	no
R317	Raleigh	yes	no
R318	Raleigh	yes	no
R320	Raleigh	yes	no
R321	Raleigh	yes	no
R325	Raleigh	yes	no
R336	Raleigh	yes	no
R338	Raleigh	yes	no
R352	Raleigh	yes	no
R357	Raleigh	yes	no
R359	Raleigh	yes	no
R361	Raleigh	yes	no
R370	Raleigh	yes	no
R375	Raleigh	yes	no
R378	Raleigh	yes	no
R379	Raleigh	yes	no
R381	Raleigh	yes	no
R383	Raleigh	yes	no
R386	Raleigh	yes	no
R398	Raleigh	yes	no
R399	Raleigh	yes	no
R40	Raleigh	yes	no
R405	Raleigh	yes	no
R406	Raleigh	yes	no
R409	Raleigh	yes	no
R41	Raleigh	yes	no
R42	Raleigh	yes	no
R426	Raleigh	yes	no
R439	Raleigh	yes	no
R441	Raleigh	yes	no
R45	Raleigh	yes	no
R461	Raleigh	yes	no
R49	Raleigh	yes	no
R492	Raleigh	yes	no
R508	Raleigh	yes	no
R509	Raleigh	yes	no
R513	Raleigh	yes	no
R531	Raleigh	yes	no
R554	Raleigh	yes	no
R563	Raleigh	yes	no
R57	Raleigh	yes	no
R589	Raleigh	yes	no
R59	Raleigh	yes	no
R591	Raleigh	yes	no
R595	Raleigh	yes	no
R639	Raleigh	yes	no
R642	Raleigh	yes	no
R646	Raleigh	yes	no
R69	Raleigh	yes	no
R703	Raleigh	yes	no
R707	Raleigh	yes	no
R712	Raleigh	yes	no
R716	Raleigh	yes	no
R721	Raleigh	yes	no
R727	Raleigh	yes	no
R73	Raleigh	yes	no
R730	Raleigh	yes	no
R738	Raleigh	yes	no
R75	Raleigh	yes	no
R757	Raleigh	yes	no
R761	Raleigh	yes	no
R765	Raleigh	yes	no
R774	Raleigh	yes	no
R776	Raleigh	yes	no
R783	Raleigh	yes	no
R786	Raleigh	yes	no
R787	Raleigh	yes	no
R796	Raleigh	yes	no
R801	Raleigh	yes	no
R802	Raleigh	yes	no
R804	Raleigh	yes	no
R805	Raleigh	yes	no
R810	Raleigh	yes	no
R812	Raleigh	yes	no
R818	Raleigh	yes	no
R820	Raleigh	yes	no
R822	Raleigh	yes	no
R832	Raleigh	yes	no
R837	Raleigh	yes	no
R855	Raleigh	yes	no
R859	Raleigh	yes	no
R861	Raleigh	yes	no
R879	Raleigh	yes	no
R88	Raleigh	yes	no
R882	Raleigh	yes	no
R884	Raleigh	yes	no
R887	Raleigh	yes	no
R890	Raleigh	yes	no
R892	Raleigh	yes	no
R894	Raleigh	yes	no
R897	Raleigh	yes	no
R907	Raleigh	yes	no
R908	Raleigh	yes	no
R91	Raleigh	yes	no
R911	Raleigh	yes	no
W33	Winters	yes	no
W34	Winters	yes	no
W37	Winters	yes	no
W40	Winters	yes	no
W43	Winters	yes	no
W47	Winters	yes	no
W49	Winters	yes	no
W56	Winters	yes	no
W60	Winters	yes	no
W69	Winters	yes	no
W70	Winters	yes	no
W84	Winters	yes	no
W86	Winters	yes	no
W87	Winters	yes	no
