# Supplementary material for: Genetic Determinants of RNA Editing Levels of ADAR Targets in Drosophila melanogaster
Source: G3 (Bethesda). 2015 Dec 11;6(2):391–6. doi: 10.1534/g3.115.024471 (PMC4751558; doi:10.1534/g3.115.024471)
Supplement: Supporting Information [file supp_g3.115.024471_TableS2.xlsx]

## Sheet: Sheet1
Table S2 The set of A-to-I editing sites used in this study.
re	FlyBase ID	Chromosome	RE-site	[Graveley et al. 2011]	[Rodriguez et al. 2012]	[Ramaswami et al. 2013]	[St Laurent et al. 2013]	SNP	RepeatMasker	Intergenic	Median REL	Tested
re1	FBgn0032175	chr2L	10016475	no	no	no	yes	yes	no	no	NA	no
re2	FBgn0032180	chr2L	10081944	no	yes	no	no	yes	no	no	NA	no
re3	FBgn0031294	chr2L	1010857	no	no	no	yes	no	no	no	0.096911	yes
re4	FBgn0031294	chr2L	1011246	no	no	no	yes	no	no	no	0.0298013	yes
re5	FBgn0031294	chr2L	1011285	no	no	no	yes	no	no	no	0.0622711	yes
re6	FBgn0051874	chr2L	10191044	no	no	no	yes	yes	no	no	NA	no
re7	FBgn0031217	chr2L	102709	yes	no	no	no	no	no	no	0.0203998	yes
re8	FBgn0054043	chr2L	10280859	no	no	no	yes	yes	no	no	NA	no
re9	FBgn0032215	chr2L	10311991	yes	no	no	no	yes	no	no	NA	no
re10	FBgn0031294	chr2L	1033059	no	no	no	yes	no	no	no	NA	no
re11	FBgn0031294	chr2L	1033763	no	no	yes	no	no	no	no	0.00648298	yes
re12	FBgn0032231	chr2L	10367284	yes	no	no	no	no	no	no	0.0571429	yes
re13	FBgn0051716	chr2L	10401559	yes	no	no	no	no	no	no	0.0175439	yes
re14	FBgn0032243	chr2L	10416529	no	no	no	yes	yes	no	no	NA	no
re15	FBgn0031294	chr2L	1044064	no	no	no	yes	no	no	no	NA	no
re16	FBgn0027611	chr2L	10458754	yes	no	no	no	no	no	no	0.00781343	yes
re17	FBgn0051719	chr2L	10472091	no	no	no	yes	yes	no	no	NA	no
re18	FBgn0051721	chr2L	10576548	no	no	no	yes	yes	no	no	NA	no
re19	FBgn0027868	chr2L	10735494	yes	no	no	no	no	no	no	NA	no
re20	FBgn0032297	chr2L	10745891	yes	no	no	no	yes	no	no	NA	no
re21	FBgn0032298	chr2L	10769142	yes	no	no	no	no	no	no	NA	no
re22	FBgn0051869	chr2L	10778636	no	no	no	yes	yes	no	no	NA	no
re23	FBgn0051869	chr2L	10780110	no	no	no	yes	yes	no	no	NA	no
re24	FBgn0051869	chr2L	10780112	no	no	no	yes	yes	no	no	NA	no
re25	FBgn0011676	chr2L	10813349	no	no	no	yes	yes	no	no	NA	no
re26	FBgn0032305	chr2L	10839321	no	no	yes	no	no	no	no	0.013841	yes
re27	FBgn0032305	chr2L	10841112	no	no	no	yes	yes	no	no	NA	no
re28	FBgn0069354	chr2L	10846967	yes	no	no	no	no	no	no	NA	no
re29	FBgn0261871	chr2L	10937193	no	no	no	yes	no	no	no	NA	no
re30	FBgn0032330	chr2L	11061081	no	no	no	yes	yes	yes	no	NA	no
re31	FBgn0032330	chr2L	11066960	no	no	no	yes	yes	no	no	NA	no
re32	FBgn0027582	chr2L	11118462	yes	no	no	no	no	no	no	0.0344828	yes
re33	FBgn0259822	chr2L	11159270	no	no	yes	no	no	no	no	0.0424242	yes
re34	FBgn0259822	chr2L	11159271	no	no	yes	no	no	no	no	0.0384615	yes
re35	FBgn0259822	chr2L	11159274	yes	yes	no	yes	no	no	no	0.39898	yes
re36	FBgn0259822	chr2L	11159303	no	no	yes	no	no	no	no	0	yes
re37	FBgn0259822	chr2L	11159419	no	no	yes	no	no	no	no	0.00247525	yes
re38	FBgn0259822	chr2L	11159893	yes	yes	no	yes	no	no	no	0.375	yes
re39	FBgn0259822	chr2L	11159899	yes	yes	no	yes	no	no	no	0.186205	yes
re40	FBgn0259822	chr2L	11159902	yes	yes	no	yes	no	no	no	0.259032	yes
re41	FBgn0259822	chr2L	11160032	no	no	no	yes	yes	no	no	NA	no
re42	FBgn0014076	chr2L	11171569	no	no	no	yes	yes	no	no	NA	no
re43	FBgn0259822	chr2L	11202991	no	no	no	yes	yes	no	no	NA	no
re44	FBgn0264442	chr2L	11211131	no	no	no	yes	no	no	no	NA	no
re45	FBgn0264442	chr2L	11211135	no	no	no	yes	no	no	no	NA	no
re46	FBgn0264442	chr2L	11211327	no	no	no	yes	no	no	no	NA	no
re47	FBgn0264442	chr2L	11256081	no	no	yes	no	no	no	no	NA	no
re48	FBgn0040233	chr2L	11273136	no	no	no	yes	no	no	no	NA	no
re49	FBgn0031306	chr2L	1135014	no	no	no	yes	yes	yes	no	NA	no
re50	FBgn0031306	chr2L	1138357	no	no	no	yes	no	no	no	0.0944882	yes
re51	NA	chr2L	11592683	no	no	no	yes	no	no	yes	NA	no
re52	FBgn0032370	chr2L	11651852	yes	no	no	no	no	no	no	NA	no
re53	FBgn0020309	chr2L	11796345	no	no	yes	no	no	no	no	0.0670757	yes
re54	FBgn0020309	chr2L	11796346	yes	yes	no	yes	no	no	no	0.265396	yes
re55	FBgn0020309	chr2L	11800870	no	no	no	yes	no	no	no	0.301693	yes
re56	FBgn0020309	chr2L	11808890	no	yes	no	yes	no	no	no	NA	no
re57	FBgn0259225	chr2L	11815338	no	no	yes	no	no	no	no	0	yes
re58	FBgn0259225	chr2L	11817766	no	no	yes	no	no	no	no	0	yes
re59	FBgn0259225	chr2L	11817946	yes	yes	no	yes	no	no	no	0.128758	yes
re60	FBgn0259225	chr2L	11830350	no	yes	yes	yes	no	no	no	0.209496	yes
re61	FBgn0259225	chr2L	11830365	no	yes	yes	yes	no	no	no	0.407407	yes
re62	FBgn0259225	chr2L	11830400	no	no	yes	no	no	no	no	0.0131173	yes
re63	FBgn0259225	chr2L	11835528	no	no	yes	no	no	no	no	0.0412371	yes
re64	FBgn0259225	chr2L	11850705	no	yes	no	no	yes	no	no	NA	no
re65	FBgn0259225	chr2L	11850820	no	no	no	yes	no	no	no	0	yes
re66	FBgn0259225	chr2L	11850897	no	no	no	yes	yes	no	no	NA	no
re67	FBgn0259225	chr2L	11850987	no	no	no	yes	yes	no	no	NA	no
re68	FBgn0259225	chr2L	11851006	no	no	no	yes	yes	no	no	NA	no
re69	FBgn0032382	chr2L	11852450	yes	no	no	no	no	no	no	0.027027	yes
re70	FBgn0259225	chr2L	11855245	no	yes	no	no	yes	no	no	NA	no
re71	FBgn0259225	chr2L	11867487	no	yes	no	no	no	no	no	NA	no
re72	FBgn0259225	chr2L	11867492	no	yes	no	no	no	no	no	NA	no
re73	FBgn0259225	chr2L	11928116	no	yes	no	no	no	no	no	NA	no
re74	NA	chr2L	11949859	no	no	no	yes	no	yes	yes	NA	no
re75	FBgn0263019	chr2L	11957288	no	no	no	yes	yes	no	no	NA	no
re76	FBgn0263019	chr2L	11967642	no	no	no	yes	no	no	no	NA	no
re77	FBgn0032395	chr2L	12015518	no	no	no	yes	yes	no	no	NA	no
re78	FBgn0032395	chr2L	12016502	no	no	no	yes	yes	no	no	NA	no
re79	FBgn0027505	chr2L	12059258	no	no	no	yes	yes	no	no	NA	no
re80	FBgn0032405	chr2L	12064065	no	no	no	yes	yes	no	no	NA	no
re81	FBgn0032407	chr2L	12093797	no	no	no	yes	yes	no	no	NA	no
re82	FBgn0032409	chr2L	12098594	no	no	no	yes	yes	no	no	NA	no
re83	FBgn0262944	chr2L	1217228	no	no	no	yes	no	no	no	NA	no
re84	FBgn0000114	chr2L	12237880	no	no	no	yes	yes	no	no	NA	no
re85	FBgn0000114	chr2L	12245266	no	no	no	yes	no	no	no	NA	no
re86	FBgn0000114	chr2L	12290595	no	no	no	yes	yes	no	no	NA	no
re87	FBgn0002121	chr2L	12405	yes	no	no	no	no	no	no	0.0172876	yes
re88	FBgn0043841	chr2L	12416747	no	no	no	yes	no	no	no	NA	no
re89	FBgn0043841	chr2L	12419621	no	no	no	yes	yes	no	no	NA	no
re90	FBgn0043841	chr2L	12423308	no	no	no	yes	yes	no	no	NA	no
re91	FBgn0040286	chr2L	12432582	yes	no	no	no	no	no	no	0.0157568	yes
re92	FBgn0040286	chr2L	12433886	yes	no	no	yes	no	no	no	0	yes
re93	FBgn0020443	chr2L	12435373	yes	no	no	no	no	no	no	0.0363636	yes
re94	FBgn0020443	chr2L	12438133	no	no	no	yes	yes	no	no	NA	no
re95	FBgn0259176	chr2L	12456165	no	no	no	yes	yes	no	no	NA	no
re96	FBgn0259176	chr2L	12456842	no	no	no	yes	yes	no	no	NA	no
re97	FBgn0259176	chr2L	12464280	no	no	no	yes	yes	no	no	NA	no
re98	FBgn0259176	chr2L	12464670	no	no	no	yes	no	no	no	NA	no
re99	FBgn0259176	chr2L	12486518	no	no	no	yes	yes	no	no	NA	no
re100	FBgn0259176	chr2L	12487498	no	no	no	yes	no	no	no	NA	no
re101	FBgn0259176	chr2L	12501354	no	no	no	yes	no	no	no	NA	no
re102	FBgn0259176	chr2L	12502240	no	no	no	yes	yes	no	no	NA	no
re103	FBgn0259176	chr2L	12503603	no	no	no	yes	yes	no	no	NA	no
re104	FBgn0259176	chr2L	12517272	no	no	no	yes	yes	no	no	NA	no
re105	FBgn0259176	chr2L	12520122	no	no	no	yes	yes	no	no	NA	no
re106	FBgn0259176	chr2L	12522962	no	no	no	yes	yes	no	no	NA	no
re107	FBgn0259176	chr2L	12539575	no	no	yes	no	no	yes	no	NA	no
re108	FBgn0259176	chr2L	12539939	no	no	no	yes	yes	no	no	NA	no
re109	FBgn0004394	chr2L	12684964	no	no	no	yes	no	no	no	NA	no
re110	FBgn0032456	chr2L	12724493	yes	no	no	yes	no	no	no	0.0457158	yes
re111	FBgn0032456	chr2L	12724897	yes	yes	no	yes	no	no	no	0.218402	yes
re112	FBgn0025683	chr2L	129166	yes	no	no	no	no	no	no	0	yes
re113	FBgn0020368	chr2L	13001053	no	no	no	yes	no	yes	no	NA	no
re114	FBgn0262160	chr2L	13027423	yes	no	no	no	no	no	no	0.025	yes
re115	NA	chr2L	1318745	no	no	no	yes	no	no	yes	NA	no
re116	FBgn0032479	chr2L	13187691	no	no	yes	no	no	no	no	0.00978037	yes
re117	FBgn0032479	chr2L	13187842	yes	yes	no	yes	yes	no	no	NA	no
re118	FBgn0032479	chr2L	13187935	no	yes	yes	yes	no	no	no	0.130435	yes
re119	FBgn0032479	chr2L	13188337	yes	yes	no	yes	no	no	no	0.666667	yes
re120	FBgn0032479	chr2L	13188408	yes	yes	no	yes	no	no	no	0.442478	yes
re121	FBgn0032479	chr2L	13189256	no	no	no	yes	no	no	no	0.0526316	yes
re122	FBgn0032479	chr2L	13189312	yes	yes	no	yes	no	no	no	0.730516	yes
re123	FBgn0032479	chr2L	13189314	no	no	yes	no	no	no	no	0.0456631	yes
re124	NA	chr2L	13211892	no	no	no	yes	yes	no	yes	NA	no
re125	FBgn0032485	chr2L	13218312	no	yes	yes	yes	no	no	no	0.238095	yes
re126	FBgn0032497	chr2L	13275689	yes	no	no	no	no	no	no	0.0113636	yes
re127	FBgn0051729	chr2L	13299974	yes	yes	no	no	no	no	no	0.140106	yes
re128	NA	chr2L	13302817	no	no	no	yes	no	no	yes	NA	no
re129	FBgn0264308	chr2L	13305205	no	no	no	yes	no	no	no	0.5	yes
re130	FBgn0264308	chr2L	13305211	no	no	yes	yes	no	no	no	0.352941	yes
re131	FBgn0264308	chr2L	13309907	no	yes	no	no	no	no	no	0.0691057	yes
re132	FBgn0263354	chr2L	13460699	no	no	no	yes	no	no	no	NA	no
re133	FBgn0263354	chr2L	13460736	no	no	no	yes	no	no	no	NA	no
re134	FBgn0263354	chr2L	13460753	no	no	no	yes	no	no	no	NA	no
re135	FBgn0263354	chr2L	13467449	no	yes	no	no	yes	no	no	NA	no
re136	FBgn0263354	chr2L	13469987	no	yes	no	no	no	no	no	NA	no
re137	FBgn0263354	chr2L	13470060	no	yes	no	no	no	no	no	NA	no
re138	FBgn0263354	chr2L	13471520	no	yes	no	no	yes	no	no	NA	no
re139	FBgn0263354	chr2L	13473543	no	yes	no	no	no	no	no	NA	no
re140	FBgn0263354	chr2L	13473547	no	yes	no	no	no	no	no	NA	no
re141	FBgn0263354	chr2L	13473690	no	yes	no	yes	no	no	no	NA	no
re142	FBgn0263354	chr2L	13475851	no	no	yes	no	no	no	no	NA	no
re143	FBgn0263354	chr2L	13475990	no	yes	yes	no	no	no	no	NA	no
re144	FBgn0263354	chr2L	13475993	no	yes	yes	no	no	no	no	NA	no
re145	FBgn0263354	chr2L	13476008	no	yes	no	no	no	no	no	NA	no
re146	FBgn0263354	chr2L	13484558	no	no	yes	no	no	no	no	0.0961538	yes
re147	FBgn0263354	chr2L	13485127	no	no	no	yes	no	no	no	0.892756	yes
re148	FBgn0263354	chr2L	13487394	no	no	no	yes	no	no	no	NA	no
re149	FBgn0263354	chr2L	13487398	no	no	no	yes	no	no	no	NA	no
re150	FBgn0263354	chr2L	13487404	no	no	no	yes	no	no	no	NA	no
re151	FBgn0263354	chr2L	13487405	no	no	no	yes	no	no	no	NA	no
re152	FBgn0263354	chr2L	13487455	no	no	no	yes	no	no	no	NA	no
re153	FBgn0263354	chr2L	13487464	no	no	no	yes	no	yes	no	NA	no
re154	FBgn0263354	chr2L	13487465	no	no	no	yes	no	yes	no	NA	no
re155	FBgn0263354	chr2L	13487472	no	no	no	yes	no	yes	no	NA	no
re156	FBgn0263354	chr2L	13487473	no	no	no	yes	no	yes	no	NA	no
re157	FBgn0263354	chr2L	13487474	no	no	no	yes	no	yes	no	NA	no
re158	FBgn0263354	chr2L	13487490	no	no	no	yes	no	no	no	NA	no
re159	FBgn0263354	chr2L	13487492	no	no	no	yes	no	no	no	NA	no
re160	FBgn0263354	chr2L	13487508	no	no	no	yes	no	no	no	NA	no
re161	FBgn0263354	chr2L	13487538	no	no	no	yes	no	no	no	NA	no
re162	FBgn0263354	chr2L	13487539	no	no	no	yes	no	no	no	NA	no
re163	FBgn0263354	chr2L	13487541	no	no	no	yes	no	no	no	NA	no
re164	FBgn0263354	chr2L	13487545	no	no	no	yes	no	no	no	NA	no
re165	FBgn0263354	chr2L	13487548	no	no	no	yes	no	no	no	NA	no
re166	FBgn0263354	chr2L	13487551	no	no	no	yes	no	no	no	NA	no
re167	FBgn0263354	chr2L	13487557	no	no	no	yes	no	no	no	NA	no
re168	FBgn0263354	chr2L	13487572	no	no	no	yes	no	no	no	NA	no
re169	FBgn0263354	chr2L	13487597	no	no	no	yes	no	no	no	NA	no
re170	FBgn0263354	chr2L	13487598	no	no	no	yes	no	no	no	NA	no
re171	FBgn0263354	chr2L	13487619	no	no	no	yes	no	no	no	NA	no
re172	FBgn0263354	chr2L	13487620	no	no	no	yes	no	no	no	NA	no
re173	FBgn0263354	chr2L	13487696	no	no	no	yes	no	no	no	NA	no
re174	FBgn0263354	chr2L	13487942	no	no	no	yes	no	no	no	NA	no
re175	FBgn0259984	chr2L	13550505	no	yes	no	no	no	no	no	NA	no
re176	FBgn0051659	chr2L	1359614	yes	no	no	no	no	no	no	NA	no
re177	FBgn0051814	chr2L	13714623	no	yes	no	no	no	no	no	NA	no
re178	FBgn0028533	chr2L	13848056	yes	no	no	no	no	no	no	NA	no
re179	FBgn0002543	chr2L	1407143	no	no	no	yes	yes	no	no	NA	no
re180	FBgn0028875	chr2L	14077162	no	yes	yes	no	no	no	no	0.125	yes
re181	FBgn0028875	chr2L	14077178	no	yes	yes	no	no	no	no	0.130853	yes
re182	FBgn0028875	chr2L	14077772	no	yes	no	yes	no	no	no	NA	no
re183	FBgn0028875	chr2L	14077774	no	yes	no	yes	no	no	no	NA	no
re184	FBgn0028875	chr2L	14081991	no	yes	no	no	no	no	no	NA	no
re185	FBgn0028875	chr2L	14083460	no	no	no	yes	no	no	no	0.0952381	yes
re186	FBgn0028875	chr2L	14083516	no	yes	no	yes	no	no	no	0.8	yes
re187	FBgn0028875	chr2L	14083517	no	yes	no	yes	no	no	no	0.805036	yes
re188	FBgn0028875	chr2L	14086409	no	yes	no	no	no	no	no	NA	no
re189	FBgn0028875	chr2L	14089204	no	yes	no	yes	no	no	no	0.933916	yes
re190	FBgn0028875	chr2L	14089207	no	yes	no	yes	no	no	no	0.416667	yes
re191	FBgn0028875	chr2L	14089212	no	no	no	yes	no	no	no	0.24	yes
re192	FBgn0028875	chr2L	14089221	no	yes	no	yes	no	no	no	0.505556	yes
re193	FBgn0028875	chr2L	14089233	no	no	no	yes	no	no	no	0.125	yes
re194	FBgn0028875	chr2L	14089236	no	yes	no	yes	no	no	no	0.75	yes
re195	FBgn0028875	chr2L	14089246	no	yes	yes	yes	no	no	no	NA	no
re196	FBgn0028875	chr2L	14089249	no	yes	yes	no	no	no	no	NA	no
re197	FBgn0028875	chr2L	14090565	no	no	no	yes	no	no	no	0.204082	yes
re198	FBgn0028875	chr2L	14090566	no	no	no	yes	no	no	no	0.923077	yes
re199	FBgn0028875	chr2L	14090568	no	no	no	yes	no	no	no	0.0434783	yes
re200	FBgn0028875	chr2L	14090788	no	no	no	yes	no	no	no	0	yes
re201	FBgn0028875	chr2L	14090789	no	no	no	yes	no	no	no	0.383721	yes
re202	FBgn0028875	chr2L	14090945	no	no	no	yes	no	no	no	0.664583	yes
re203	FBgn0028875	chr2L	14090970	no	no	no	yes	no	no	no	0.260274	yes
re204	FBgn0028875	chr2L	14090974	no	no	no	yes	no	no	no	0.142857	yes
re205	FBgn0028875	chr2L	14091180	no	no	no	yes	no	no	no	0.168317	yes
re206	FBgn0028875	chr2L	14091196	no	no	no	yes	no	no	no	0.0285114	yes
re207	FBgn0028875	chr2L	14091197	no	no	no	yes	no	no	no	0	yes
re208	FBgn0028875	chr2L	14091460	no	no	no	yes	no	no	no	0.465909	yes
re209	FBgn0028875	chr2L	14091477	no	no	no	yes	no	no	no	0.925373	yes
re210	FBgn0028875	chr2L	14091478	no	no	no	yes	no	no	no	0.836667	yes
re211	FBgn0028875	chr2L	14091479	no	no	no	yes	no	no	no	0.0416667	yes
re212	FBgn0028875	chr2L	14093822	no	no	no	yes	no	no	no	NA	no
re213	FBgn0028875	chr2L	14093824	no	no	no	yes	no	no	no	NA	no
re214	FBgn0028904	chr2L	14104814	no	no	no	yes	no	no	no	NA	no
re215	FBgn0032554	chr2L	14875452	no	no	no	yes	no	no	no	NA	no
re216	FBgn0041713	chr2L	15036322	no	no	no	yes	yes	no	no	NA	no
re217	FBgn0028879	chr2L	15095978	no	no	no	yes	no	no	no	NA	no
re218	FBgn0028879	chr2L	15095979	no	no	no	yes	no	no	no	NA	no
re219	FBgn0028879	chr2L	15095986	no	no	no	yes	no	no	no	NA	no
re220	FBgn0028879	chr2L	15095995	no	no	no	yes	no	no	no	NA	no
re221	FBgn0028879	chr2L	15095996	no	no	no	yes	no	no	no	NA	no
re222	FBgn0028879	chr2L	15095997	no	no	no	yes	no	no	no	NA	no
re223	FBgn0028879	chr2L	15096034	no	no	no	yes	no	no	no	NA	no
re224	FBgn0028879	chr2L	15096039	no	no	no	yes	no	no	no	NA	no
re225	FBgn0028863	chr2L	15651359	yes	yes	no	yes	no	no	no	0.57679	yes
re226	FBgn0028863	chr2L	15651374	no	no	yes	yes	no	no	no	0.0136111	yes
re227	FBgn0028863	chr2L	15652509	no	no	yes	no	no	no	no	0.01	yes
re228	FBgn0028863	chr2L	15652622	no	yes	yes	yes	no	no	no	0.149074	yes
re229	FBgn0001989	chr2L	15750900	no	no	no	yes	no	no	no	0	yes
re230	FBgn0032577	chr2L	15917444	yes	no	no	no	no	no	no	NA	no
re231	FBgn0051935	chr2L	1609982	yes	yes	no	no	no	no	no	NA	no
re232	FBgn0001991	chr2L	16174116	no	yes	no	yes	no	no	no	NA	no
re233	FBgn0001991	chr2L	16174138	yes	yes	no	yes	no	no	no	NA	no
re234	FBgn0001991	chr2L	16174152	no	yes	no	yes	no	no	no	NA	no
re235	FBgn0001991	chr2L	16174153	no	yes	no	yes	no	no	no	NA	no
re236	FBgn0001991	chr2L	16174194	no	yes	no	yes	no	no	no	1	yes
re237	FBgn0001991	chr2L	16175141	no	yes	no	no	no	no	no	NA	no
re238	FBgn0001991	chr2L	16175156	no	yes	no	yes	no	no	no	NA	no
re239	FBgn0001991	chr2L	16175269	no	yes	no	yes	no	no	no	NA	no
re240	FBgn0001991	chr2L	16175270	no	yes	no	yes	no	no	no	NA	no
re241	FBgn0001991	chr2L	16179240	no	no	no	yes	no	no	no	NA	no
re242	FBgn0001991	chr2L	16179245	yes	yes	no	yes	no	no	no	NA	no
re243	FBgn0001991	chr2L	16179463	yes	yes	no	yes	no	no	no	0.977525	yes
re244	FBgn0024734	chr2L	16247534	no	no	no	yes	no	no	no	0.0416667	yes
re245	FBgn0024734	chr2L	16247535	no	no	no	yes	no	no	no	0.057085	yes
re246	FBgn0024734	chr2L	16248164	no	no	no	yes	no	no	no	NA	no
re247	FBgn0024734	chr2L	16248172	no	no	no	yes	no	no	no	NA	no
re248	FBgn0024734	chr2L	16255652	no	no	no	yes	no	no	no	NA	no
re249	NA	chr2L	16263910	no	no	no	yes	no	no	yes	NA	no
re250	FBgn0001994	chr2L	16285047	no	no	no	yes	no	no	no	NA	no
re251	FBgn0001086	chr2L	16312353	yes	no	no	no	no	no	no	NA	no
re252	FBgn0259735	chr2L	16570255	no	no	no	yes	no	yes	no	NA	no
re253	FBgn0259735	chr2L	16571593	no	yes	no	no	yes	no	no	NA	no
re254	FBgn0032590	chr2L	16609120	no	no	no	yes	yes	no	no	NA	no
re255	FBgn0032590	chr2L	16609121	no	no	no	yes	yes	no	no	NA	no
re256	FBgn0259735	chr2L	16610860	no	no	no	yes	yes	no	no	NA	no
re257	FBgn0259735	chr2L	16635857	no	no	no	yes	yes	no	no	NA	no
re258	FBgn0259735	chr2L	16638141	no	no	no	yes	yes	no	no	NA	no
re259	NA	chr2L	16679621	no	no	no	yes	no	yes	yes	NA	no
re260	FBgn0261278	chr2L	16681710	no	no	no	yes	no	yes	no	NA	no
re261	FBgn0261278	chr2L	16685834	no	no	no	yes	yes	no	no	NA	no
re262	FBgn0000409	chr2L	16721314	no	no	no	yes	yes	no	no	NA	no
re263	FBgn0027779	chr2L	16724571	no	no	yes	yes	no	no	no	0.177778	yes
re264	FBgn0051812	chr2L	16729978	no	no	no	yes	yes	no	no	NA	no
re265	FBgn0261068	chr2L	16742648	yes	no	no	no	yes	no	no	NA	no
re266	FBgn0032600	chr2L	16751629	no	no	no	yes	no	no	no	0.179688	yes
re267	FBgn0264695	chr2L	16776277	yes	no	no	no	no	no	no	NA	no
re268	FBgn0264695	chr2L	16779770	no	no	yes	no	no	no	no	NA	no
re269	FBgn0264695	chr2L	16779795	no	no	yes	no	no	no	no	NA	no
re270	FBgn0264695	chr2L	16779995	no	no	no	yes	no	no	no	NA	no
re271	FBgn0264695	chr2L	16780080	no	yes	no	yes	no	no	no	NA	no
re272	FBgn0040260	chr2L	16800107	yes	no	no	no	yes	no	no	NA	no
re273	FBgn0051781	chr2L	16869934	no	no	yes	no	no	no	no	0	yes
re274	FBgn0051781	chr2L	16870136	no	no	yes	no	no	no	no	0	yes
re275	FBgn0051781	chr2L	16870137	no	no	yes	no	no	no	no	0	yes
re276	FBgn0051781	chr2L	16870184	no	no	yes	no	no	no	no	0	yes
re277	FBgn0051781	chr2L	16877692	no	no	yes	no	no	no	no	0	yes
re278	FBgn0051781	chr2L	16877762	no	no	yes	no	no	no	no	0.00941751	yes
re279	FBgn0051781	chr2L	16877800	yes	no	no	no	no	no	no	0.140423	yes
re280	FBgn0086758	chr2L	1689558	no	no	no	yes	no	no	no	NA	no
re281	FBgn0261671	chr2L	16903370	no	yes	yes	yes	no	no	no	NA	no
re282	FBgn0000579	chr2L	1727806	no	no	no	yes	no	no	no	NA	no
re283	FBgn0032633	chr2L	17371342	yes	yes	no	yes	no	no	no	NA	no
re284	FBgn0032633	chr2L	17371546	no	no	yes	no	no	no	no	NA	no
re285	FBgn0032633	chr2L	17382287	no	no	no	yes	yes	no	no	NA	no
re286	FBgn0011274	chr2L	17418846	no	no	no	yes	yes	no	no	NA	no
re287	FBgn0260632	chr2L	17444233	no	no	no	yes	yes	no	no	NA	no
re288	FBgn0015609	chr2L	17654573	no	yes	no	no	no	no	no	NA	no
re289	FBgn0015609	chr2L	17685399	no	yes	no	no	no	no	no	NA	no
re290	FBgn0015609	chr2L	17685400	no	yes	no	no	no	no	no	NA	no
re291	FBgn0015609	chr2L	17708078	no	yes	no	no	no	no	no	0.0666667	yes
re292	FBgn0015609	chr2L	17716305	no	yes	no	no	no	no	no	NA	no
re293	FBgn0015609	chr2L	17719564	no	no	no	yes	yes	no	no	NA	no
re294	FBgn0015609	chr2L	17735306	no	yes	no	yes	no	no	no	NA	no
re295	FBgn0015609	chr2L	17735307	no	yes	no	no	no	no	no	NA	no
re296	FBgn0243486	chr2L	18020735	no	no	no	yes	yes	no	no	NA	no
re297	FBgn0000120	chr2L	18080758	no	no	no	yes	yes	no	no	NA	no
re298	FBgn0002939	chr2L	18083325	no	no	no	yes	yes	no	no	NA	no
re299	FBgn0032666	chr2L	18125671	no	no	no	yes	yes	no	no	NA	no
re300	FBgn0261804	chr2L	18174306	no	no	no	yes	yes	no	no	NA	no
re301	FBgn0032673	chr2L	18182220	yes	no	no	yes	no	no	no	0.177885	yes
re302	FBgn0032673	chr2L	18182223	no	no	yes	no	no	no	no	0.04	yes
re303	FBgn0032673	chr2L	18182335	no	no	yes	no	no	no	no	0	yes
re304	FBgn0261804	chr2L	18274492	no	no	no	yes	yes	no	no	NA	no
re305	NA	chr2L	18274622	no	no	no	yes	no	no	yes	NA	no
re306	FBgn0051787	chr2L	18285582	yes	no	no	no	no	no	no	NA	no
re307	FBgn0032677	chr2L	18295610	yes	no	no	no	no	no	no	NA	no
re308	FBgn0085370	chr2L	18548138	no	yes	no	yes	no	no	no	NA	no
re309	FBgn0051665	chr2L	1857267	no	no	yes	no	no	no	no	0.095318	yes
re310	NA	chr2L	18589416	no	no	no	yes	no	no	yes	NA	no
re311	FBgn0086681	chr2L	18675675	no	no	no	yes	no	no	no	NA	no
re312	FBgn0032707	chr2L	18721961	no	no	no	yes	yes	no	no	NA	no
re313	FBgn0040992	chr2L	18810974	no	no	yes	no	no	no	no	0	yes
re314	FBgn0263198	chr2L	19045825	yes	no	no	no	no	no	no	0.0245399	yes
re315	FBgn0263198	chr2L	19046015	no	no	no	yes	yes	no	no	NA	no
re316	FBgn0263198	chr2L	19048300	no	no	yes	yes	no	no	no	0.117647	yes
re317	FBgn0024245	chr2L	19362727	no	no	no	yes	yes	no	no	NA	no
re318	FBgn0032770	chr2L	19364498	no	no	no	yes	yes	no	no	NA	no
re319	FBgn0032774	chr2L	19388240	yes	no	no	no	no	no	no	0.0132802	yes
re320	FBgn0032775	chr2L	19392756	no	no	no	yes	yes	no	no	NA	no
re321	FBgn0002044	chr2L	19494570	no	no	no	yes	yes	no	no	NA	no
re322	FBgn0002044	chr2L	19495999	yes	no	no	no	no	no	no	0.00641975	yes
re323	FBgn0002044	chr2L	19496003	yes	no	no	no	no	no	no	0	yes
re324	FBgn0032796	chr2L	19506144	no	no	no	yes	yes	no	no	NA	no
re325	FBgn0032797	chr2L	19509577	yes	yes	no	yes	no	no	no	0.287159	yes
re326	FBgn0032798	chr2L	19524491	no	no	no	yes	yes	no	no	NA	no
re327	FBgn0032803	chr2L	19538828	no	no	no	yes	yes	no	no	NA	no
re328	FBgn0005672	chr2L	19571109	no	no	no	yes	no	no	no	NA	no
re329	FBgn0005672	chr2L	19571679	no	yes	no	no	no	no	no	0.00884956	yes
re330	FBgn0000464	chr2L	19611955	no	yes	no	yes	no	no	no	NA	no
re331	FBgn0000464	chr2L	19621164	no	yes	no	no	no	no	no	NA	no
re332	FBgn0000464	chr2L	19723472	no	yes	no	no	no	no	no	NA	no
re333	FBgn0263873	chr2L	19926056	no	no	no	yes	yes	no	no	NA	no
re334	FBgn0053543	chr2L	2001719	no	no	no	yes	no	no	no	NA	no
re335	FBgn0032840	chr2L	20028122	no	no	no	yes	yes	no	no	NA	no
re336	FBgn0016977	chr2L	202205	no	yes	yes	no	no	no	no	0.038674	yes
re337	FBgn0003475	chr2L	20346120	yes	yes	no	yes	no	no	no	0.259259	yes
re338	FBgn0003475	chr2L	20347389	no	no	yes	no	no	no	no	0.05	yes
re339	NA	chr2L	20413937	no	no	no	yes	no	yes	yes	NA	no
re340	FBgn0032859	chr2L	20417245	yes	no	no	no	no	no	no	0	yes
re341	FBgn0014859	chr2L	20683511	no	no	no	yes	no	no	no	NA	no
re342	FBgn0250785	chr2L	20795415	no	no	no	yes	no	no	no	NA	no
re343	FBgn0032886	chr2L	20810930	no	no	no	yes	no	no	no	NA	no
re344	FBgn0032889	chr2L	20825935	yes	no	no	no	no	no	no	0.10138	yes
re345	FBgn0032901	chr2L	20872840	no	no	yes	yes	no	no	no	0.151935	yes
re346	FBgn0032901	chr2L	20872873	no	no	yes	no	no	no	no	0.0151515	yes
re347	NA	chr2L	20879847	no	yes	no	no	yes	no	yes	NA	no
re348	FBgn0053516	chr2L	2096089	no	yes	no	no	no	no	no	NA	no
re349	FBgn0250867	chr2L	20968676	no	no	no	yes	no	no	no	NA	no
re350	FBgn0040297	chr2L	21108751	no	yes	no	yes	no	yes	no	NA	no
re351	FBgn0040297	chr2L	21112099	no	no	no	yes	yes	no	no	NA	no
re352	FBgn0040297	chr2L	21114952	yes	no	no	no	yes	no	no	NA	no
re353	FBgn0040297	chr2L	21123650	no	no	no	yes	no	no	no	NA	no
re354	FBgn0040297	chr2L	21123656	no	no	no	yes	no	no	no	NA	no
re355	FBgn0040297	chr2L	21123659	no	no	no	yes	no	no	no	NA	no
re356	FBgn0040297	chr2L	21123664	no	no	no	yes	no	no	no	NA	no
re357	FBgn0040297	chr2L	21123710	no	no	no	yes	no	no	no	NA	no
re358	FBgn0040297	chr2L	21123711	no	no	no	yes	no	no	no	NA	no
re359	FBgn0040297	chr2L	21123718	no	no	no	yes	no	no	no	NA	no
re360	FBgn0040297	chr2L	21123721	no	no	no	yes	no	no	no	NA	no
re361	FBgn0040297	chr2L	21126292	no	no	yes	no	no	no	no	0.0222222	yes
re362	FBgn0032922	chr2L	21158036	no	no	no	yes	yes	no	no	NA	no
re363	FBgn0263051	chr2L	21166467	yes	no	no	no	no	no	no	0	yes
re364	NA	chr2L	21173037	no	no	no	yes	no	no	yes	NA	no
re365	FBgn0000239	chr2L	21175590	yes	no	no	no	no	no	no	0.0125	yes
re366	FBgn0086902	chr2L	211765	no	no	yes	no	no	no	no	0	yes
re367	FBgn0032935	chr2L	21219273	no	no	no	yes	no	no	no	NA	no
re368	FBgn0032940	chr2L	21302731	no	no	no	yes	no	yes	no	NA	no
re369	FBgn0032946	chr2L	21383353	no	yes	no	yes	no	yes	no	NA	no
re370	FBgn0032946	chr2L	21383356	no	no	no	yes	yes	yes	no	NA	no
re371	FBgn0032946	chr2L	21383360	no	yes	no	yes	no	yes	no	NA	no
re372	FBgn0032946	chr2L	21383371	no	no	no	yes	no	yes	no	NA	no
re373	FBgn0032946	chr2L	21383375	no	no	no	yes	no	yes	no	NA	no
re374	FBgn0032946	chr2L	21383382	no	no	no	yes	no	yes	no	NA	no
re375	FBgn0032946	chr2L	21383394	no	no	no	yes	no	yes	no	NA	no
re376	FBgn0032946	chr2L	21383395	no	no	no	yes	no	yes	no	NA	no
re377	FBgn0032946	chr2L	21383403	no	yes	no	yes	yes	yes	no	NA	no
re378	FBgn0032946	chr2L	21383414	no	no	no	yes	no	yes	no	NA	no
re379	FBgn0032946	chr2L	21384107	no	no	no	yes	no	yes	no	NA	no
re380	FBgn0032946	chr2L	21384334	no	yes	no	yes	no	yes	no	NA	no
re381	FBgn0032946	chr2L	21384340	no	no	no	yes	no	yes	no	NA	no
re382	FBgn0086902	chr2L	214328	yes	yes	no	yes	no	no	no	0.419355	yes
re383	FBgn0031392	chr2L	2153340	yes	no	no	no	no	no	no	NA	no
re384	FBgn0023416	chr2L	21637494	no	no	no	yes	no	no	no	NA	no
re385	FBgn0023416	chr2L	21637496	no	no	no	yes	no	no	no	NA	no
re386	FBgn0023416	chr2L	21637502	no	no	no	yes	no	no	no	NA	no
re387	FBgn0065100	chr2L	21680673	no	yes	no	no	no	no	no	NA	no
re388	FBgn0051619	chr2L	21689392	no	no	no	yes	no	yes	no	NA	no
re389	FBgn0051619	chr2L	21689394	no	no	no	yes	no	yes	no	NA	no
re390	FBgn0051619	chr2L	21689445	no	no	no	yes	no	yes	no	NA	no
re391	FBgn0051619	chr2L	21689449	no	no	no	yes	no	yes	no	NA	no
re392	FBgn0051619	chr2L	21689452	no	no	no	yes	no	yes	no	NA	no
re393	FBgn0051619	chr2L	21689454	no	no	no	yes	no	yes	no	NA	no
re394	FBgn0051619	chr2L	21689456	no	no	no	yes	no	yes	no	NA	no
re395	FBgn0051619	chr2L	21689457	no	no	no	yes	no	yes	no	NA	no
re396	FBgn0051619	chr2L	21689461	no	no	no	yes	no	yes	no	NA	no
re397	FBgn0051619	chr2L	21689464	no	no	no	yes	no	yes	no	NA	no
re398	FBgn0051619	chr2L	21689475	no	no	no	yes	no	yes	no	NA	no
re399	FBgn0051619	chr2L	21689497	no	no	no	yes	no	yes	no	NA	no
re400	FBgn0051619	chr2L	21689500	no	no	no	yes	no	yes	no	NA	no
re401	FBgn0051619	chr2L	21689504	no	no	no	yes	no	yes	no	NA	no
re402	FBgn0051619	chr2L	21689505	no	no	no	yes	no	yes	no	NA	no
re403	FBgn0051619	chr2L	21689510	no	no	no	yes	no	yes	no	NA	no
re404	FBgn0051619	chr2L	21700990	no	no	yes	no	no	no	no	0	yes
re405	FBgn0051619	chr2L	21705327	no	yes	no	no	no	yes	no	NA	no
re406	FBgn0051619	chr2L	21707411	no	no	no	yes	no	yes	no	NA	no
re407	FBgn0051619	chr2L	21708525	no	no	no	yes	no	yes	no	NA	no
re408	FBgn0051619	chr2L	21710150	no	no	no	yes	no	yes	no	NA	no
re409	FBgn0051619	chr2L	21722057	no	no	no	yes	no	no	no	NA	no
re410	FBgn0032974	chr2L	22125352	no	no	no	yes	no	yes	no	NA	no
re411	FBgn0032974	chr2L	22126168	no	no	no	yes	no	yes	no	NA	no
re412	FBgn0032974	chr2L	22126170	no	no	no	yes	no	yes	no	NA	no
re413	FBgn0261802	chr2L	22162486	no	no	yes	yes	no	no	no	0.0865385	yes
re414	NA	chr2L	2245947	no	no	no	yes	yes	no	yes	NA	no
re415	FBgn0058006	chr2L	22649001	no	no	no	yes	no	no	no	NA	no
re416	FBgn0002566	chr2L	22819660	no	no	no	yes	no	no	no	NA	no
re417	FBgn0002566	chr2L	22821088	no	no	no	yes	no	yes	no	NA	no
re418	NA	chr2L	22888050	no	no	no	yes	no	yes	yes	NA	no
re419	NA	chr2L	22888059	no	no	no	yes	no	yes	yes	NA	no
re420	FBgn0031414	chr2L	2327498	yes	no	no	no	no	no	no	0.108527	yes
re421	FBgn0031414	chr2L	2348350	no	no	no	yes	no	no	no	NA	no
re422	FBgn0031418	chr2L	2372937	no	no	no	yes	no	no	no	0	yes
re423	NA	chr2L	2424958	no	no	no	yes	no	no	yes	NA	no
re424	FBgn0031238	chr2L	271201	no	no	no	yes	no	no	no	NA	no
re425	FBgn0004242	chr2L	2780880	no	no	yes	no	no	no	no	0.0365055	yes
re426	FBgn0004242	chr2L	2780883	no	no	yes	no	no	no	no	0.0266077	yes
re427	FBgn0004242	chr2L	2784069	no	yes	no	yes	no	no	no	0.277778	yes
re428	FBgn0004242	chr2L	2784071	no	yes	no	no	no	no	no	0.542017	yes
re429	FBgn0004242	chr2L	2784359	no	yes	no	yes	no	no	no	0.495868	yes
re430	FBgn0004242	chr2L	2785524	no	yes	no	yes	no	no	no	0.256865	yes
re431	FBgn0004242	chr2L	2785531	no	no	no	yes	no	no	no	0.0945928	yes
re432	FBgn0004242	chr2L	2785536	no	no	no	yes	no	no	no	0.0588235	yes
re433	FBgn0004242	chr2L	2785542	yes	yes	no	yes	no	no	no	0.803633	yes
re434	FBgn0004242	chr2L	2785605	no	no	yes	no	no	no	no	0.0281553	yes
re435	FBgn0004242	chr2L	2785606	no	no	yes	no	no	no	no	0.0278185	yes
re436	FBgn0004242	chr2L	2785610	yes	yes	no	yes	no	no	no	0.468941	yes
re437	FBgn0004242	chr2L	2785621	yes	yes	no	yes	no	no	no	0.459712	yes
re438	FBgn0004242	chr2L	2785658	no	no	no	yes	no	no	no	0.0333333	yes
re439	FBgn0004242	chr2L	2785659	no	no	yes	no	no	no	no	0.00141044	yes
re440	FBgn0004242	chr2L	2786034	no	no	no	yes	no	no	no	NA	no
re441	FBgn0004242	chr2L	2790828	no	yes	no	no	no	no	no	NA	no
re442	FBgn0004242	chr2L	2790953	no	yes	no	no	no	no	no	NA	no
re443	FBgn0004242	chr2L	2799685	no	no	no	yes	no	yes	no	NA	no
re444	FBgn0031245	chr2L	283707	no	no	yes	no	no	no	no	0.047619	yes
re445	FBgn0031245	chr2L	283720	no	no	yes	no	no	no	no	0	yes
re446	FBgn0024947	chr2L	2882059	yes	no	no	yes	no	no	no	0.1	yes
re447	FBgn0010263	chr2L	2961305	yes	no	no	yes	no	no	no	0.00914787	yes
re448	FBgn0010263	chr2L	2967370	no	no	yes	no	no	no	no	0.0163934	yes
re449	FBgn0010263	chr2L	2967382	no	no	yes	no	no	no	no	0.0810811	yes
re450	FBgn0015600	chr2L	3110898	no	yes	no	no	no	no	no	NA	no
re451	FBgn0031517	chr2L	3311439	no	no	no	yes	no	no	no	NA	no
re452	FBgn0085423	chr2L	3361215	no	yes	yes	yes	no	yes	no	NA	no
re453	FBgn0005616	chr2L	3463378	no	no	yes	no	no	no	no	NA	no
re454	FBgn0004611	chr2L	346424	no	no	no	yes	no	no	no	0.0679119	yes
re455	FBgn0004611	chr2L	346882	no	no	no	yes	yes	no	no	NA	no
re456	FBgn0014396	chr2L	3503636	yes	yes	no	no	no	no	no	0.232555	yes
re457	FBgn0014396	chr2L	3503650	yes	yes	no	no	no	no	no	NA	no
re458	FBgn0014396	chr2L	3503750	no	no	yes	no	no	no	no	NA	no
re459	FBgn0263846	chr2L	3761976	no	yes	yes	yes	no	no	no	NA	no
re460	FBgn0263846	chr2L	3761991	no	yes	yes	no	no	no	no	NA	no
re461	FBgn0263846	chr2L	3762337	yes	yes	no	yes	no	no	no	NA	no
re462	FBgn0263846	chr2L	3762371	no	yes	yes	no	no	no	no	NA	no
re463	FBgn0263846	chr2L	3762410	no	no	yes	no	no	no	no	NA	no
re464	FBgn0000547	chr2L	4089220	no	no	no	yes	yes	no	no	NA	no
re465	FBgn0263350	chr2L	411895	yes	yes	no	yes	no	no	no	0.780303	yes
re466	NA	chr2L	4264563	no	no	no	yes	yes	no	yes	NA	no
re467	NA	chr2L	4305020	no	yes	no	no	yes	no	yes	NA	no
re468	FBgn0010473	chr2L	4306987	no	yes	no	no	no	no	no	NA	no
re469	FBgn0010473	chr2L	4307932	yes	no	no	yes	no	no	no	0.0260874	yes
re470	FBgn0010473	chr2L	4308806	yes	yes	no	yes	no	no	no	0.318813	yes
re471	FBgn0010473	chr2L	4314575	yes	yes	no	yes	no	no	no	0.875	yes
re472	FBgn0010473	chr2L	4314576	yes	yes	no	yes	no	no	no	0.864078	yes
re473	FBgn0010473	chr2L	4314586	yes	yes	no	yes	no	no	no	0.666667	yes
re474	FBgn0010473	chr2L	4316475	no	yes	no	yes	no	no	no	NA	no
re475	FBgn0010473	chr2L	4317484	no	yes	no	yes	no	no	no	NA	no
re476	FBgn0010473	chr2L	4317522	no	no	no	yes	no	no	no	NA	no
re477	FBgn0010473	chr2L	4317524	no	yes	no	yes	no	no	no	NA	no
re478	FBgn0010473	chr2L	4317564	no	no	no	yes	no	no	no	NA	no
re479	FBgn0010473	chr2L	4318105	no	no	no	yes	no	no	no	NA	no
re480	FBgn0010473	chr2L	4318481	no	yes	no	yes	no	no	no	0.165152	yes
re481	FBgn0010473	chr2L	4320691	yes	no	no	no	no	no	no	0.0323499	yes
re482	FBgn0051973	chr2L	43361	no	yes	no	no	no	no	no	NA	no
re483	FBgn0020762	chr2L	4343232	no	yes	no	no	yes	no	no	NA	no
re484	FBgn0031602	chr2L	4407782	no	yes	no	no	yes	no	no	NA	no
re485	FBgn0031604	chr2L	4446288	yes	no	no	yes	no	no	no	NA	no
re486	FBgn0031617	chr2L	4644915	yes	no	no	no	no	no	no	NA	no
re487	FBgn0031617	chr2L	4645078	yes	no	no	no	yes	no	no	NA	no
re488	FBgn0031617	chr2L	4645857	yes	no	no	no	yes	no	no	NA	no
re489	FBgn0031626	chr2L	4732441	no	no	no	yes	no	no	no	NA	no
re490	FBgn0031627	chr2L	4751742	no	yes	no	no	no	no	no	NA	no
re491	FBgn0031627	chr2L	4775610	no	yes	no	no	no	no	no	NA	no
re492	NA	chr2L	4811851	no	no	no	yes	no	yes	yes	NA	no
re493	FBgn0031632	chr2L	4822418	yes	no	no	yes	no	no	no	0.0909091	yes
re494	FBgn0031632	chr2L	4822420	yes	no	no	yes	no	no	no	0.025	yes
re495	FBgn0051660	chr2L	4867777	no	no	no	yes	no	no	no	NA	no
re496	FBgn0031645	chr2L	4897294	no	no	no	yes	no	no	no	NA	no
re497	FBgn0262467	chr2L	4968572	yes	no	no	no	no	no	no	0.0266714	yes
re498	FBgn0083962	chr2L	4984741	no	no	yes	no	no	no	no	0.142857	yes
re499	FBgn0083962	chr2L	4986257	yes	yes	no	yes	no	no	no	0.269663	yes
re500	FBgn0083962	chr2L	4986611	yes	yes	no	yes	no	no	no	0.557692	yes
re501	FBgn0083962	chr2L	4986770	no	no	yes	no	no	no	no	0.0720779	yes
re502	FBgn0083962	chr2L	4986771	no	no	yes	no	no	no	no	0.0125	yes
re503	FBgn0083962	chr2L	4986891	yes	no	no	yes	no	no	no	0.25	yes
re504	FBgn0261836	chr2L	5102529	no	no	no	yes	no	no	no	NA	no
re505	FBgn0261836	chr2L	5109949	no	no	no	yes	yes	no	no	NA	no
re506	FBgn0261836	chr2L	5123366	no	yes	no	no	no	no	no	NA	no
re507	FBgn0261836	chr2L	5126786	no	yes	yes	yes	no	no	no	NA	no
re508	FBgn0261836	chr2L	5132837	yes	yes	no	yes	no	no	no	NA	no
re509	FBgn0261836	chr2L	5144655	yes	no	no	no	no	no	no	0.0216545	yes
re510	FBgn0261836	chr2L	5164570	no	yes	no	no	no	no	no	NA	no
re511	FBgn0261836	chr2L	5164694	no	yes	yes	yes	no	no	no	NA	no
re512	FBgn0261836	chr2L	5164718	no	yes	no	yes	no	no	no	NA	no
re513	FBgn0261836	chr2L	5165103	no	yes	no	no	yes	no	no	NA	no
re514	FBgn0261836	chr2L	5184236	no	yes	no	no	no	no	no	0.0290404	yes
re515	FBgn0261836	chr2L	5184550	no	yes	yes	no	no	no	no	0.0412766	yes
re516	FBgn0261836	chr2L	5184866	yes	no	no	yes	no	no	no	0.243661	yes
re517	FBgn0261836	chr2L	5185155	yes	yes	no	yes	no	no	no	0.192874	yes
re518	FBgn0261836	chr2L	5199883	yes	no	no	no	yes	no	no	NA	no
re519	FBgn0261836	chr2L	5205966	no	no	no	yes	no	no	no	0.151079	yes
re520	FBgn0261836	chr2L	5206015	no	no	no	yes	no	no	no	0.257143	yes
re521	FBgn0261836	chr2L	5206020	no	no	no	yes	no	no	no	0.227273	yes
re522	FBgn0261836	chr2L	5206233	no	no	no	yes	no	no	no	0.156716	yes
re523	FBgn0261836	chr2L	5206234	no	no	no	yes	no	no	no	0.0766667	yes
re524	FBgn0003716	chr2L	5240776	no	no	no	yes	no	no	no	NA	no
re525	FBgn0016076	chr2L	5309027	yes	no	no	no	no	no	no	0.0769231	yes
re526	NA	chr2L	5327997	no	no	no	yes	no	no	yes	NA	no
re527	FBgn0031703	chr2L	5340518	no	no	no	yes	yes	no	no	NA	no
re528	FBgn0016920	chr2L	5356770	no	no	yes	no	no	no	no	NA	no
re529	FBgn0016920	chr2L	5358965	no	no	yes	no	no	no	no	NA	no
re530	FBgn0016920	chr2L	5359054	no	no	yes	no	no	no	no	NA	no
re531	FBgn0016920	chr2L	5362675	no	no	yes	no	no	no	no	NA	no
re532	FBgn0016920	chr2L	5364336	no	no	yes	no	no	no	no	NA	no
re533	FBgn0031261	chr2L	546751	yes	no	no	yes	no	no	no	0.0196813	yes
re534	FBgn0031720	chr2L	5553213	yes	no	no	no	yes	no	no	NA	no
re535	NA	chr2L	5809076	no	no	no	yes	no	no	yes	NA	no
re536	FBgn0001128	chr2L	5944117	yes	no	no	no	no	no	no	0.070922	yes
re537	FBgn0031760	chr2L	6001990	no	no	no	yes	no	no	no	NA	no
re538	FBgn0031760	chr2L	6002057	no	no	yes	yes	no	no	no	NA	no
re539	FBgn0031760	chr2L	6002101	no	no	yes	no	no	no	no	NA	no
re540	FBgn0031760	chr2L	6002117	no	no	yes	yes	no	no	no	NA	no
re541	NA	chr2L	6186642	no	no	no	yes	no	no	yes	NA	no
re542	FBgn0053531	chr2L	6278997	no	no	no	yes	no	no	no	NA	no
re543	FBgn0260452	chr2L	6308987	yes	no	no	no	no	no	no	NA	no
re544	FBgn0021873	chr2L	6324448	no	no	no	yes	no	no	no	NA	no
re545	FBgn0031799	chr2L	6333532	yes	no	no	no	no	no	no	NA	no
re546	FBgn0031814	chr2L	6452387	yes	yes	no	yes	no	no	no	0.216216	yes
re547	FBgn0051637	chr2L	6499302	no	no	yes	yes	no	no	no	0.165808	yes
re548	FBgn0051637	chr2L	6499312	yes	yes	no	yes	no	no	no	0.122449	yes
re549	FBgn0051635	chr2L	6634216	no	no	no	yes	no	no	no	NA	no
re550	FBgn0051635	chr2L	6635919	no	no	yes	no	no	no	no	0.047619	yes
re551	FBgn0051635	chr2L	6636665	yes	yes	no	yes	no	no	no	0.272727	yes
re552	FBgn0051635	chr2L	6636748	no	no	yes	yes	no	no	no	0.0909091	yes
re553	FBgn0051635	chr2L	6636749	yes	yes	no	yes	no	no	no	0.2	yes
re554	FBgn0051635	chr2L	6636823	no	no	yes	no	no	no	no	0.0540541	yes
re555	FBgn0051635	chr2L	6636849	yes	no	no	yes	no	no	no	0.184615	yes
re556	FBgn0051635	chr2L	6636852	yes	yes	no	yes	no	no	no	0.436492	yes
re557	FBgn0051635	chr2L	6638576	no	no	yes	no	no	no	no	0.0176991	yes
re558	FBgn0028703	chr2L	6682191	yes	yes	no	yes	no	no	no	0.333333	yes
re559	FBgn0028703	chr2L	6682304	no	no	yes	yes	no	no	no	0.176829	yes
re560	FBgn0025595	chr2L	6712873	yes	no	no	no	yes	no	no	NA	no
re561	FBgn0046704	chr2L	6727613	no	no	no	yes	no	no	no	NA	no
re562	FBgn0031857	chr2L	6762282	no	no	no	yes	no	no	no	NA	no
re563	FBgn0015776	chr2L	6779407	yes	no	no	yes	no	no	no	0.0948026	yes
re564	FBgn0015777	chr2L	6793494	no	no	no	yes	no	no	no	NA	no
re565	FBgn0015777	chr2L	6793502	no	no	no	yes	no	no	no	NA	no
re566	FBgn0031859	chr2L	6802525	yes	no	no	no	no	no	no	NA	no
re567	FBgn0004838	chr2L	6923826	no	no	yes	no	no	no	no	0	yes
re568	FBgn0263027	chr2L	7014567	no	no	no	yes	no	no	no	NA	no
re569	FBgn0262872	chr2L	7052677	yes	yes	no	yes	no	no	no	0.552244	yes
re570	FBgn0067779	chr2L	71000	no	no	no	yes	no	no	no	NA	no
re571	FBgn0031896	chr2L	7196346	yes	no	no	no	no	no	no	0.00808967	yes
re572	FBgn0031896	chr2L	7196423	yes	no	no	no	no	no	no	0.0431677	yes
re573	FBgn0031897	chr2L	7211179	no	no	no	yes	yes	no	no	NA	no
re574	FBgn0259111	chr2L	7228779	yes	yes	no	yes	no	no	no	0.472727	yes
re575	FBgn0259111	chr2L	7230012	yes	yes	no	yes	no	no	no	0.591304	yes
re576	FBgn0259111	chr2L	7230480	no	no	yes	no	no	no	no	0	yes
re577	FBgn0002938	chr2L	7382482	no	no	yes	no	no	no	no	0.0147059	yes
re578	FBgn0031910	chr2L	7410941	no	no	no	yes	yes	no	no	NA	no
re579	FBgn0031914	chr2L	7444800	yes	no	no	no	no	no	no	0	yes
re580	FBgn0264087	chr2L	7643369	no	no	no	yes	no	no	no	0.1	yes
re581	FBgn0041182	chr2L	7694234	yes	no	no	no	no	no	no	0	yes
re582	FBgn0041182	chr2L	7695350	yes	no	no	no	no	no	no	0.00689655	yes
re583	FBgn0031944	chr2L	7764564	yes	no	no	no	yes	no	no	NA	no
re584	FBgn0031952	chr2L	7803364	no	no	yes	no	no	no	no	0.0327869	yes
re585	FBgn0027515	chr2L	7821975	yes	no	no	no	yes	no	no	NA	no
re586	FBgn0085450	chr2L	7916314	no	no	no	yes	yes	no	no	NA	no
re587	FBgn0085450	chr2L	7933005	no	no	no	yes	no	yes	no	NA	no
re588	FBgn0085450	chr2L	7953424	no	yes	no	yes	yes	no	no	NA	no
re589	FBgn0085450	chr2L	7972942	no	no	no	yes	no	no	no	NA	no
re590	FBgn0031968	chr2L	7986277	yes	no	no	no	no	no	no	0.0594118	yes
re591	FBgn0031981	chr2L	8052588	yes	no	no	no	no	no	no	NA	no
re592	FBgn0031981	chr2L	8052804	no	no	yes	no	no	no	no	NA	no
re593	FBgn0011230	chr2L	8059495	no	no	no	yes	no	no	no	0	yes
re594	FBgn0261822	chr2L	8084767	no	yes	no	no	no	yes	no	NA	no
re595	FBgn0261822	chr2L	8084768	no	yes	no	no	no	yes	no	NA	no
re596	FBgn0261822	chr2L	8089280	no	no	yes	no	no	no	no	0.0119048	yes
re597	FBgn0261822	chr2L	8113475	no	no	no	yes	yes	no	no	NA	no
re598	FBgn0261822	chr2L	8113619	no	no	no	yes	yes	no	no	NA	no
re599	FBgn0031985	chr2L	8119838	no	no	yes	yes	no	no	no	0.134234	yes
re600	FBgn0031985	chr2L	8119964	yes	no	no	yes	no	no	no	0.314006	yes
re601	FBgn0031993	chr2L	8177946	no	yes	yes	yes	no	no	no	NA	no
re602	FBgn0031993	chr2L	8177947	no	no	yes	no	no	no	no	NA	no
re603	FBgn0031993	chr2L	8178242	no	no	yes	yes	no	no	no	NA	no
re604	FBgn0031998	chr2L	8201337	no	no	yes	no	no	no	no	0.26087	yes
re605	FBgn0031998	chr2L	8201387	no	no	yes	no	no	no	no	0.266667	yes
re606	FBgn0031998	chr2L	8201539	no	no	yes	no	no	no	no	0.238095	yes
re607	FBgn0032006	chr2L	8221680	no	no	no	yes	no	no	no	0	yes
re608	FBgn0032006	chr2L	8224296	no	yes	no	no	yes	no	no	NA	no
re609	FBgn0051901	chr2L	8353798	yes	no	no	no	no	no	no	NA	no
re610	FBgn0051901	chr2L	8354278	yes	no	no	no	no	no	no	NA	no
re611	FBgn0260439	chr2L	8367408	yes	no	no	no	no	no	no	0	yes
re612	FBgn0260439	chr2L	8368474	no	no	yes	yes	no	no	no	0.022225	yes
re613	FBgn0027932	chr2L	8427495	yes	no	no	yes	no	no	no	0.0320081	yes
re614	FBgn0002887	chr2L	8437969	no	no	no	yes	no	no	no	NA	no
re615	FBgn0263489	chr2L	8485731	no	no	no	yes	no	no	no	NA	no
re616	FBgn0032050	chr2L	8509526	yes	no	no	no	no	no	no	0	yes
re617	FBgn0085470	chr2L	8525934	no	no	no	yes	no	no	no	NA	no
re618	FBgn0085470	chr2L	8525945	no	no	no	yes	no	no	no	NA	no
re619	FBgn0032069	chr2L	8778587	yes	no	no	no	no	no	no	NA	no
re620	FBgn0032084	chr2L	8980852	no	no	no	yes	no	no	no	NA	no
re621	FBgn0040964	chr2L	8998342	yes	no	no	no	yes	no	no	NA	no
re622	FBgn0032101	chr2L	9165998	no	no	no	yes	no	no	no	0	yes
re623	FBgn0028433	chr2L	9256786	yes	no	no	yes	no	no	no	0.0330601	yes
re624	FBgn0028433	chr2L	9263492	no	yes	no	yes	no	no	no	NA	no
re625	FBgn0028433	chr2L	9280671	no	yes	no	yes	no	no	no	NA	no
re626	FBgn0032129	chr2L	9551981	yes	no	no	no	no	no	no	0.0487805	yes
re627	NA	chr2L	9601949	no	no	no	yes	no	yes	yes	NA	no
re628	FBgn0032135	chr2L	9618787	no	yes	no	no	no	no	no	NA	no
re629	FBgn0032135	chr2L	9618988	no	no	no	yes	no	no	no	NA	no
re630	FBgn0000273	chr2L	9697801	yes	no	no	no	no	yes	no	NA	no
re631	FBgn0011207	chr2L	9701546	yes	no	no	no	no	no	no	NA	no
re632	FBgn0028704	chr2L	9717480	no	no	no	yes	no	no	no	0.0692572	yes
re633	FBgn0028704	chr2L	9717614	yes	yes	no	yes	no	no	no	0.93362	yes
re634	FBgn0028704	chr2L	9717707	yes	yes	no	yes	no	no	no	0.390507	yes
re635	FBgn0028704	chr2L	9724082	no	yes	no	yes	no	no	no	NA	no
re636	FBgn0028704	chr2L	9725854	no	yes	no	no	yes	no	no	NA	no
re637	FBgn0028704	chr2L	9732445	no	yes	no	no	no	no	no	NA	no
re638	FBgn0028704	chr2L	9733349	yes	yes	no	yes	no	no	no	0.986754	yes
re639	FBgn0028704	chr2L	9733501	no	no	yes	yes	no	no	no	0.0756303	yes
re640	FBgn0028704	chr2L	9733502	no	no	yes	no	no	no	no	0.0277778	yes
re641	FBgn0042174	chr2L	9789039	no	yes	no	no	no	no	no	0.0678571	yes
re642	FBgn0042174	chr2L	9789182	no	yes	no	no	no	no	no	0.0789474	yes
re643	FBgn0042174	chr2L	9790092	no	no	yes	no	no	no	no	0.0191083	yes
re644	FBgn0042174	chr2L	9790099	no	no	yes	no	no	no	no	0.0440771	yes
re645	FBgn0042174	chr2L	9790140	no	no	yes	no	no	no	no	0.0137931	yes
re646	FBgn0042174	chr2L	9790163	no	no	yes	no	no	no	no	0.019802	yes
re647	FBgn0042174	chr2L	9790195	no	no	yes	no	no	no	no	0.00839552	yes
re648	FBgn0032151	chr2L	9800125	no	yes	no	no	yes	no	no	NA	no
re649	FBgn0032151	chr2L	9800126	no	yes	no	yes	no	no	no	NA	no
re650	FBgn0032151	chr2L	9802376	no	yes	yes	no	no	no	no	NA	no
re651	FBgn0032151	chr2L	9802377	no	yes	yes	no	no	no	no	NA	no
re652	FBgn0032151	chr2L	9807941	no	yes	no	yes	no	no	no	0.6	yes
re653	FBgn0032151	chr2L	9808442	no	no	no	yes	no	no	no	NA	no
re654	FBgn0032151	chr2L	9808443	no	yes	no	no	no	no	no	NA	no
re655	FBgn0032151	chr2L	9808576	no	yes	no	no	no	no	no	NA	no
re656	FBgn0032151	chr2L	9809297	no	yes	no	yes	no	no	no	0.742424	yes
re657	FBgn0032151	chr2L	9809349	no	yes	yes	yes	no	no	no	0.732877	yes
re658	FBgn0032151	chr2L	9809350	no	yes	yes	yes	no	no	no	0.641592	yes
re659	FBgn0032151	chr2L	9809352	no	no	no	yes	no	no	no	0	yes
re660	FBgn0032151	chr2L	9809365	no	no	no	yes	no	no	no	0.106061	yes
re661	FBgn0032151	chr2L	9809367	no	no	no	yes	no	no	no	0.1	yes
re662	FBgn0032151	chr2L	9812118	no	no	no	yes	no	no	no	NA	no
re663	FBgn0032151	chr2L	9814356	no	yes	no	yes	no	no	no	NA	no
re664	FBgn0032151	chr2L	9814564	no	no	no	yes	no	no	no	NA	no
re665	FBgn0032151	chr2L	9814572	no	yes	no	yes	no	no	no	NA	no
re666	FBgn0032151	chr2L	9814574	no	no	no	yes	no	no	no	NA	no
re667	FBgn0032151	chr2L	9814581	no	no	no	yes	no	no	no	NA	no
re668	FBgn0032151	chr2L	9814785	no	yes	no	yes	no	no	no	0.551724	yes
re669	FBgn0032151	chr2L	9818081	no	yes	no	no	no	no	no	NA	no
re670	FBgn0032151	chr2L	9818082	no	yes	no	no	no	no	no	NA	no
re671	FBgn0032151	chr2L	9879936	no	no	no	yes	no	no	no	NA	no
re672	FBgn0032151	chr2L	9882723	no	yes	no	no	no	no	no	NA	no
re673	FBgn0032151	chr2L	9882737	no	yes	no	no	no	no	no	NA	no
re674	FBgn0004867	chr2L	9897089	yes	no	no	no	no	no	no	0.194764	yes
re675	FBgn0051712	chr2L	9936895	no	yes	no	yes	no	no	no	0.148148	yes
re676	FBgn0051712	chr2L	9937007	no	yes	no	yes	no	no	no	0.122181	yes
re677	FBgn0032167	chr2L	9944511	yes	no	no	no	no	no	no	0.0413813	yes
re678	FBgn0032172	chr2L	9961263	no	no	yes	no	no	no	no	0.0266667	yes
re679	FBgn0032172	chr2L	9961364	no	no	yes	no	no	no	no	0.0403226	yes
re680	FBgn0039958	chr2LHet	20241	no	no	yes	no	no	no	no	NA	no
re681	FBgn0039958	chr2LHet	22235	no	no	no	yes	no	no	no	NA	no
re682	FBgn0039958	chr2LHet	22507	no	yes	no	no	no	yes	no	NA	no
re683	FBgn0039958	chr2LHet	29442	no	yes	no	yes	no	yes	no	NA	no
re684	FBgn0033897	chr2R	10036540	no	no	no	yes	yes	no	no	NA	no
re685	FBgn0033897	chr2R	10039928	no	no	no	yes	yes	yes	no	NA	no
re686	FBgn0033897	chr2R	10040609	no	no	no	yes	yes	no	no	NA	no
re687	FBgn0033906	chr2R	10058856	no	no	no	yes	yes	no	no	NA	no
re688	FBgn0033906	chr2R	10060286	no	no	no	yes	yes	no	no	NA	no
re689	FBgn0000289	chr2R	10062420	no	yes	no	no	no	no	no	NA	no
re690	FBgn0000289	chr2R	10066236	no	no	no	yes	yes	no	no	NA	no
re691	FBgn0026238	chr2R	1006911	no	yes	no	yes	no	yes	no	NA	no
re692	FBgn0000289	chr2R	10069611	no	no	no	yes	yes	no	no	NA	no
re693	FBgn0026238	chr2R	1007657	no	yes	no	yes	no	yes	no	NA	no
re694	FBgn0033912	chr2R	10103244	no	no	no	yes	yes	no	no	NA	no
re695	FBgn0026238	chr2R	1011759	no	yes	no	yes	no	yes	no	NA	no
re696	FBgn0026238	chr2R	1014781	no	no	no	yes	no	yes	no	NA	no
re697	FBgn0263397	chr2R	10170524	no	yes	no	no	no	no	no	NA	no
re698	FBgn0263397	chr2R	10184437	yes	no	no	no	yes	no	no	NA	no
re699	FBgn0263397	chr2R	10185499	yes	yes	no	yes	no	no	no	0.12484	yes
re700	FBgn0263397	chr2R	10185894	no	no	yes	no	no	no	no	0.0424242	yes
re701	FBgn0085408	chr2R	10219123	no	no	no	yes	yes	no	no	NA	no
re702	FBgn0085408	chr2R	10222052	no	no	no	yes	yes	no	no	NA	no
re703	FBgn0033924	chr2R	10243025	no	no	yes	yes	no	no	no	0.25	yes
re704	FBgn0033924	chr2R	10243094	no	no	yes	no	no	no	no	0.111111	yes
re705	NA	chr2R	10249483	no	no	no	yes	no	no	yes	NA	no
re706	FBgn0033010	chr2R	1033639	no	yes	no	no	no	yes	no	NA	no
re707	FBgn0001332	chr2R	10384228	yes	no	no	no	no	no	no	0	yes
re708	FBgn0261823	chr2R	10395134	yes	no	no	yes	no	no	no	NA	no
re709	FBgn0261823	chr2R	10395610	no	yes	yes	no	no	no	no	0.0869565	yes
re710	FBgn0020245	chr2R	10426004	no	no	no	yes	yes	no	no	NA	no
re711	FBgn0020245	chr2R	10442688	no	no	no	yes	yes	no	no	NA	no
re712	FBgn0020245	chr2R	10471078	yes	yes	no	no	yes	no	no	NA	no
re713	FBgn0033958	chr2R	10627931	no	no	yes	yes	no	no	no	0.0204082	yes
re714	FBgn0033958	chr2R	10628044	no	no	yes	no	no	no	no	0.0073065	yes
re715	FBgn0033958	chr2R	10629097	yes	yes	no	yes	no	no	no	0.544643	yes
re716	FBgn0033958	chr2R	10629615	no	no	yes	no	no	no	no	0	yes
re717	FBgn0033958	chr2R	10629679	no	no	yes	yes	no	no	no	0.0857143	yes
re718	FBgn0033958	chr2R	10629715	no	no	yes	yes	no	no	no	0.27907	yes
re719	FBgn0033958	chr2R	10629728	no	no	yes	yes	no	no	no	0.215533	yes
re720	FBgn0033958	chr2R	10629746	no	no	no	yes	yes	no	no	NA	no
re721	FBgn0033958	chr2R	10629864	no	no	no	yes	no	no	no	0	yes
re722	FBgn0033961	chr2R	10644103	no	no	no	yes	yes	no	no	NA	no
re723	FBgn0020767	chr2R	10649016	no	no	yes	no	no	no	no	0.0935315	yes
re724	FBgn0020767	chr2R	10649523	yes	yes	no	yes	no	no	no	0.353982	yes
re725	FBgn0033972	chr2R	10741883	yes	no	no	no	no	no	no	1	yes
re726	FBgn0053505	chr2R	10747078	yes	no	no	no	no	no	no	NA	no
re727	NA	chr2R	108301	no	no	no	yes	no	yes	yes	NA	no
re728	FBgn0033987	chr2R	10859418	no	no	no	yes	no	yes	no	NA	no
re729	FBgn0053554	chr2R	1098956	no	no	no	yes	no	yes	no	NA	no
re730	FBgn0015371	chr2R	11026841	yes	no	no	no	no	no	no	0.078745	yes
re731	FBgn0083959	chr2R	11151551	yes	yes	no	yes	no	no	no	0.418182	yes
re732	FBgn0083959	chr2R	11151556	no	yes	yes	yes	no	no	no	0.291667	yes
re733	FBgn0083959	chr2R	11151601	yes	yes	no	yes	no	no	no	0.552523	yes
re734	FBgn0083959	chr2R	11151722	yes	no	no	no	no	no	no	0.1	yes
re735	FBgn0083959	chr2R	11152103	no	no	yes	no	no	yes	no	NA	no
re736	FBgn0083959	chr2R	11152248	yes	yes	no	yes	no	no	no	0.231721	yes
re737	FBgn0263980	chr2R	11303184	yes	no	no	yes	no	no	no	NA	no
re738	FBgn0263980	chr2R	11303273	no	no	yes	no	no	no	no	NA	no
re739	FBgn0263980	chr2R	11304273	no	no	yes	no	no	no	no	NA	no
re740	FBgn0263980	chr2R	11343027	no	yes	no	no	no	no	no	NA	no
re741	FBgn0263980	chr2R	11343774	no	no	no	yes	no	no	no	NA	no
re742	FBgn0263980	chr2R	11343783	no	yes	yes	no	no	no	no	NA	no
re743	FBgn0263980	chr2R	11348080	no	yes	no	yes	no	no	no	NA	no
re744	FBgn0263980	chr2R	11348083	no	yes	no	yes	no	no	no	NA	no
re745	FBgn0019968	chr2R	11403645	no	no	no	yes	no	no	no	0.025974	yes
re746	FBgn0019968	chr2R	11406151	no	no	yes	no	no	no	no	0.0819913	yes
re747	FBgn0019968	chr2R	11406211	no	no	yes	no	no	no	no	0.047247	yes
re748	FBgn0019968	chr2R	11406217	yes	yes	no	yes	no	no	no	0.346986	yes
re749	FBgn0034033	chr2R	11460788	yes	no	no	no	no	no	no	NA	no
re750	FBgn0083919	chr2R	11652804	yes	no	no	no	no	no	no	NA	no
re751	FBgn0083919	chr2R	11653233	no	no	no	yes	yes	yes	no	NA	no
re752	FBgn0083919	chr2R	11653962	no	no	no	yes	yes	no	no	NA	no
re753	FBgn0083919	chr2R	11660259	no	no	no	yes	no	no	no	NA	no
re754	FBgn0083919	chr2R	11660260	no	no	no	yes	no	no	no	NA	no
re755	FBgn0083919	chr2R	11662558	yes	no	no	yes	no	no	no	NA	no
re756	FBgn0083919	chr2R	11662565	no	no	yes	no	no	no	no	NA	no
re757	FBgn0083919	chr2R	11662571	no	no	yes	no	no	no	no	NA	no
re758	FBgn0083919	chr2R	11662602	yes	no	no	no	no	no	no	NA	no
re759	FBgn0083919	chr2R	11662784	no	no	yes	no	no	yes	no	NA	no
re760	FBgn0083919	chr2R	11662802	no	no	yes	no	no	yes	no	NA	no
re761	FBgn0083919	chr2R	11662850	no	no	yes	no	no	no	no	NA	no
re762	FBgn0083919	chr2R	11663962	no	yes	no	no	no	no	no	NA	no
re763	FBgn0083919	chr2R	11664566	no	no	no	yes	no	no	no	NA	no
re764	FBgn0083919	chr2R	11667420	no	no	no	yes	no	no	no	NA	no
re765	FBgn0083919	chr2R	11667423	no	no	no	yes	no	no	no	NA	no
re766	FBgn0083919	chr2R	11667492	no	no	no	yes	yes	no	no	NA	no
re767	FBgn0083919	chr2R	11667503	no	no	no	yes	no	no	no	NA	no
re768	FBgn0083919	chr2R	11674061	no	no	no	yes	no	no	no	NA	no
re769	FBgn0083919	chr2R	11696730	no	no	no	yes	no	no	no	NA	no
re770	FBgn0264089	chr2R	11759236	no	yes	no	no	no	no	no	0.0700637	yes
re771	FBgn0264089	chr2R	11759340	yes	yes	no	yes	no	no	no	0.61451	yes
re772	FBgn0264089	chr2R	11759381	yes	yes	no	no	no	no	no	0.44416	yes
re773	FBgn0264089	chr2R	11759418	no	yes	no	no	no	no	no	0.1875	yes
re774	FBgn0264089	chr2R	11759421	yes	yes	no	no	no	no	no	0.374369	yes
re775	FBgn0264089	chr2R	11759849	no	yes	yes	no	no	no	no	0.0748252	yes
re776	FBgn0264089	chr2R	11759871	yes	yes	no	yes	no	no	no	0.72	yes
re777	FBgn0264089	chr2R	11759872	no	no	yes	no	no	no	no	0.0857143	yes
re778	FBgn0264089	chr2R	11760246	no	no	yes	no	no	no	no	0.127016	yes
re779	FBgn0013988	chr2R	11867672	no	no	yes	yes	no	no	no	NA	no
re780	FBgn0013988	chr2R	11867885	no	no	yes	no	no	no	no	NA	no
re781	NA	chr2R	1190262	no	no	no	yes	no	yes	yes	NA	no
re782	FBgn0034075	chr2R	12002664	no	no	yes	no	no	no	no	NA	no
re783	FBgn0086676	chr2R	12020807	no	yes	no	no	no	no	no	NA	no
re784	FBgn0086676	chr2R	12021159	no	yes	no	no	no	no	no	0	yes
re785	FBgn0086676	chr2R	12021160	no	yes	no	no	no	no	no	0.00719424	yes
re786	FBgn0029175	chr2R	12035167	no	no	yes	no	yes	no	no	NA	no
re787	FBgn0261403	chr2R	1208355	no	no	no	yes	no	yes	no	NA	no
re788	FBgn0034094	chr2R	12116237	no	no	yes	no	no	no	no	NA	no
re789	FBgn0028424	chr2R	12177914	yes	no	no	no	no	no	no	0	yes
re790	FBgn0010611	chr2R	12223993	no	no	no	yes	no	no	no	NA	no
re791	NA	chr2R	1224517	no	no	no	yes	yes	yes	yes	NA	no
re792	FBgn0034126	chr2R	12320049	no	no	no	yes	no	no	no	NA	no
re793	NA	chr2R	12421561	no	no	no	yes	no	yes	yes	NA	no
re794	FBgn0034140	chr2R	12463914	no	no	no	yes	yes	no	no	NA	no
re795	NA	chr2R	12521895	no	yes	no	no	yes	no	yes	NA	no
re796	FBgn0024232	chr2R	12534985	no	no	yes	no	no	no	no	0.0776772	yes
re797	FBgn0024232	chr2R	12534996	no	yes	yes	yes	no	no	no	0.110101	yes
re798	FBgn0024232	chr2R	12534997	no	yes	yes	yes	no	no	no	0.756098	yes
re799	FBgn0024232	chr2R	12535070	no	no	no	yes	no	no	no	NA	no
re800	FBgn0024232	chr2R	12535102	no	no	no	yes	no	no	no	NA	no
re801	FBgn0024232	chr2R	12535136	no	no	yes	yes	no	no	no	0.701351	yes
re802	FBgn0024232	chr2R	12538169	no	no	no	yes	no	no	no	0.161458	yes
re803	FBgn0024232	chr2R	12538174	no	no	no	yes	no	no	no	0.44	yes
re804	FBgn0024232	chr2R	12538233	no	no	no	yes	no	no	no	0.1	yes
re805	FBgn0024232	chr2R	12538247	no	no	no	yes	no	no	no	0.0588235	yes
re806	FBgn0024232	chr2R	12538281	no	no	no	yes	no	no	no	0.325188	yes
re807	FBgn0024232	chr2R	12538284	no	no	no	yes	no	no	no	0.130435	yes
re808	FBgn0024232	chr2R	12538295	no	no	no	yes	no	no	no	0.4375	yes
re809	FBgn0024232	chr2R	12538310	no	no	no	yes	no	no	no	0.20274	yes
re810	FBgn0024232	chr2R	12538395	no	no	no	yes	no	no	no	0.12	yes
re811	FBgn0013763	chr2R	12580121	no	yes	no	no	yes	no	no	NA	no
re812	FBgn0034155	chr2R	12649956	no	no	no	yes	no	yes	no	NA	no
re813	FBgn0034155	chr2R	12652606	no	no	no	yes	no	no	no	NA	no
re814	FBgn0014870	chr2R	12751710	no	yes	no	no	no	no	no	NA	no
re815	NA	chr2R	12805089	no	no	no	yes	no	no	yes	NA	no
re816	FBgn0003091	chr2R	12820429	no	no	no	yes	no	no	no	NA	no
re817	FBgn0004580	chr2R	12883223	no	no	yes	no	no	no	no	0.0401786	yes
re818	FBgn0004580	chr2R	12883277	no	no	yes	no	no	no	no	0.0136986	yes
re819	FBgn0004580	chr2R	12883279	no	no	yes	no	no	no	no	0.0221909	yes
re820	FBgn0034180	chr2R	12897066	no	no	yes	no	no	no	no	0.0230647	yes
re821	FBgn0010226	chr2R	12984876	yes	no	no	no	yes	no	no	NA	no
re822	FBgn0261642	chr2R	13110220	no	no	no	yes	no	no	no	NA	no
re823	FBgn0046294	chr2R	13134684	yes	no	no	no	no	no	no	NA	no
re824	FBgn0261642	chr2R	13155796	no	yes	no	no	no	no	no	NA	no
re825	FBgn0261642	chr2R	13158401	no	yes	no	no	no	no	no	NA	no
re826	FBgn0261642	chr2R	13226151	no	yes	no	no	no	no	no	NA	no
re827	FBgn0261642	chr2R	13243447	no	yes	no	no	no	no	no	NA	no
re828	FBgn0261642	chr2R	13250440	no	yes	yes	no	no	no	no	NA	no
re829	FBgn0261642	chr2R	13250443	no	yes	yes	no	no	no	no	NA	no
re830	FBgn0261642	chr2R	13252154	no	yes	yes	yes	no	no	no	NA	no
re831	FBgn0261642	chr2R	13252174	no	yes	yes	no	no	no	no	NA	no
re832	FBgn0261642	chr2R	13258788	no	yes	no	no	no	no	no	NA	no
re833	FBgn0261642	chr2R	13262374	yes	yes	no	yes	no	no	no	0.538099	yes
re834	FBgn0261642	chr2R	13262533	no	no	no	yes	no	no	no	NA	no
re835	FBgn0261642	chr2R	13262534	no	no	no	yes	no	no	no	NA	no
re836	FBgn0261642	chr2R	13262562	no	yes	no	yes	no	no	no	0.5	yes
re837	FBgn0261642	chr2R	13262563	no	yes	no	yes	no	no	no	0.325581	yes
re838	FBgn0261642	chr2R	13264614	no	no	no	yes	no	no	no	0.710526	yes
re839	FBgn0261642	chr2R	13264615	no	no	no	yes	no	no	no	0.676471	yes
re840	FBgn0261642	chr2R	13264627	no	no	no	yes	no	no	no	0.587975	yes
re841	FBgn0261642	chr2R	13264630	no	no	no	yes	no	no	no	0.380952	yes
re842	FBgn0261642	chr2R	13264908	no	no	no	yes	no	no	no	0.282828	yes
re843	FBgn0034215	chr2R	13315727	yes	no	no	no	no	no	no	0.0839202	yes
re844	NA	chr2R	13588699	no	no	no	yes	no	no	yes	NA	no
re845	FBgn0028494	chr2R	13595060	no	yes	no	no	yes	no	no	NA	no
re846	FBgn0034263	chr2R	13609940	yes	no	no	no	no	no	no	NA	no
re847	FBgn0050440	chr2R	1382905	no	no	no	yes	yes	no	no	NA	no
re848	FBgn0034289	chr2R	13908412	no	no	no	yes	yes	no	no	NA	no
re849	FBgn0034289	chr2R	13909312	yes	no	no	no	no	no	no	NA	no
re850	FBgn0033027	chr2R	1391255	no	no	no	yes	no	yes	no	NA	no
re851	FBgn0033027	chr2R	1391272	no	no	no	yes	no	yes	no	NA	no
re852	FBgn0033027	chr2R	1391416	no	no	no	yes	no	yes	no	NA	no
re853	FBgn0033027	chr2R	1391420	no	no	no	yes	no	yes	no	NA	no
re854	FBgn0033027	chr2R	1391527	no	no	no	yes	no	yes	no	NA	no
re855	FBgn0033027	chr2R	1391531	no	no	no	yes	no	yes	no	NA	no
re856	FBgn0033027	chr2R	1391930	no	no	no	yes	no	yes	no	NA	no
re857	FBgn0033027	chr2R	1392031	no	no	no	yes	no	yes	no	NA	no
re858	FBgn0033027	chr2R	1393182	no	no	no	yes	no	yes	no	NA	no
re859	FBgn0033027	chr2R	1393240	no	no	no	yes	no	yes	no	NA	no
re860	FBgn0033027	chr2R	1393303	no	no	no	yes	no	no	no	NA	no
re861	FBgn0033027	chr2R	1393305	no	no	no	yes	no	no	no	NA	no
re862	FBgn0033027	chr2R	1393357	no	no	no	yes	no	no	no	NA	no
re863	FBgn0001222	chr2R	14021789	no	no	no	yes	yes	no	no	NA	no
re864	FBgn0003044	chr2R	14024814	yes	no	no	no	no	no	no	NA	no
re865	FBgn0261619	chr2R	14032794	no	no	no	yes	yes	no	no	NA	no
re866	FBgn0034308	chr2R	14050860	no	no	yes	no	no	no	no	0.0698052	yes
re867	FBgn0034308	chr2R	14050927	no	no	yes	no	no	no	no	0.102564	yes
re868	FBgn0034308	chr2R	14050994	no	no	yes	no	no	no	no	0.0583942	yes
re869	FBgn0034308	chr2R	14051088	no	no	yes	no	no	no	no	0.0287785	yes
re870	FBgn0260401	chr2R	14055286	no	no	no	yes	yes	no	no	NA	no
re871	FBgn0034312	chr2R	14061395	no	no	no	yes	yes	no	no	NA	no
re872	FBgn0010575	chr2R	14168697	no	no	no	yes	no	yes	no	NA	no
re873	FBgn0010575	chr2R	14244373	no	no	no	yes	no	no	no	0.0916084	yes
re874	FBgn0050118	chr2R	14325767	yes	no	no	no	no	no	no	0.0759615	yes
re875	FBgn0262476	chr2R	14405552	no	no	no	yes	no	no	no	NA	no
re876	FBgn0262476	chr2R	14405553	no	no	no	yes	no	no	no	NA	no
re877	FBgn0262476	chr2R	14412404	no	no	yes	no	no	no	no	0.0769231	yes
re878	FBgn0085419	chr2R	14435851	no	no	yes	no	yes	no	no	NA	no
re879	FBgn0050122	chr2R	14521199	yes	no	no	no	no	no	no	0.0204082	yes
re880	FBgn0034371	chr2R	14528580	no	no	yes	no	no	no	no	0	yes
re881	FBgn0034374	chr2R	14571989	yes	no	no	no	yes	no	no	NA	no
re882	FBgn0053147	chr2R	14608359	no	no	no	yes	no	no	no	NA	no
re883	FBgn0034382	chr2R	14630881	no	no	no	yes	yes	no	no	NA	no
re884	FBgn0034400	chr2R	14727856	no	no	yes	no	no	no	no	NA	no
re885	FBgn0262481	chr2R	14752562	no	no	no	yes	no	no	no	NA	no
re886	FBgn0034408	chr2R	14766310	no	yes	no	no	no	no	no	NA	no
re887	FBgn0034412	chr2R	14885948	no	no	yes	no	no	no	no	NA	no
re888	FBgn0034412	chr2R	14885955	yes	no	no	yes	no	no	no	NA	no
re889	FBgn0034412	chr2R	14893587	yes	no	no	yes	no	no	no	0.322581	yes
re890	FBgn0034412	chr2R	14894091	no	no	no	yes	no	no	no	NA	no
re891	FBgn0034418	chr2R	15025726	no	no	no	yes	no	no	no	NA	no
re892	FBgn0034419	chr2R	15027259	no	no	no	yes	yes	no	no	NA	no
re893	FBgn0263395	chr2R	15066679	no	no	no	yes	no	no	no	NA	no
re894	FBgn0263395	chr2R	15110884	yes	no	no	yes	no	yes	no	NA	no
re895	FBgn0263395	chr2R	15111141	yes	yes	no	yes	yes	no	no	NA	no
re896	FBgn0263395	chr2R	15113163	yes	yes	no	yes	no	no	no	0.186275	yes
re897	FBgn0010434	chr2R	15127430	yes	no	no	no	no	no	no	0.0151515	yes
re898	FBgn0010434	chr2R	15129040	no	yes	no	no	no	no	no	0.0423851	yes
re899	FBgn0086358	chr2R	15191190	yes	no	no	yes	no	no	no	0.155448	yes
re900	FBgn0050127	chr2R	15213814	no	yes	yes	yes	no	no	no	NA	no
re901	FBgn0034439	chr2R	15265520	yes	no	no	no	no	no	no	NA	no
re902	FBgn0040273	chr2R	15326841	no	no	yes	no	yes	no	no	NA	no
re903	FBgn0003435	chr2R	15413441	no	no	no	yes	no	no	no	0	yes
re904	FBgn0003435	chr2R	15454408	no	no	no	yes	no	no	no	NA	no
re905	FBgn0003435	chr2R	15513339	no	no	no	yes	no	no	no	NA	no
re906	FBgn0003435	chr2R	15513719	no	yes	no	no	no	no	no	NA	no
re907	FBgn0015949	chr2R	15555472	no	no	yes	no	no	no	no	0.0373864	yes
re908	NA	chr2R	15614735	no	no	no	yes	no	no	yes	NA	no
re909	FBgn0086604	chr2R	16312045	no	no	no	yes	no	no	no	0	yes
re910	FBgn0086604	chr2R	16313696	no	yes	no	no	no	no	no	NA	no
re911	FBgn0034537	chr2R	16532414	no	no	yes	no	yes	no	no	NA	no
re912	FBgn0034540	chr2R	16546009	no	no	no	yes	yes	no	no	NA	no
re913	FBgn0034583	chr2R	16958273	yes	no	no	no	no	no	no	0.00555556	yes
re914	FBgn0003748	chr2R	16964430	yes	no	no	no	no	no	no	0	yes
re915	FBgn0003748	chr2R	16974122	no	no	yes	no	yes	no	no	NA	no
re916	FBgn0021872	chr2R	17032069	no	no	yes	no	no	no	no	0.0254777	yes
re917	FBgn0021872	chr2R	17032683	no	no	yes	yes	no	no	no	0.0544016	yes
re918	FBgn0034618	chr2R	17202967	no	no	yes	no	no	no	no	0	yes
re919	FBgn0034618	chr2R	17203191	yes	yes	no	yes	no	no	no	0.337672	yes
re920	FBgn0034618	chr2R	17203192	no	no	yes	no	no	no	no	0.0267943	yes
re921	FBgn0034618	chr2R	17203201	no	no	yes	no	no	no	no	0	yes
re922	FBgn0020306	chr2R	17222342	no	no	yes	no	no	no	no	0.075	yes
re923	FBgn0020306	chr2R	17222465	no	yes	yes	yes	no	no	no	NA	no
re924	FBgn0010415	chr2R	17367719	no	no	no	yes	no	no	no	0.0286742	yes
re925	FBgn0003731	chr2R	17444679	no	no	no	yes	yes	no	no	NA	no
re926	FBgn0016641	chr2R	17508354	yes	no	no	yes	no	no	no	0.47619	yes
re927	FBgn0016641	chr2R	17508580	yes	no	no	yes	no	no	no	0.480921	yes
re928	FBgn0016641	chr2R	17508581	no	no	yes	no	no	no	no	0.107143	yes
re929	FBgn0034644	chr2R	17540971	no	yes	no	yes	no	no	no	0.5	yes
re930	FBgn0034662	chr2R	17712207	yes	no	no	no	no	no	no	NA	no
re931	NA	chr2R	17738868	no	no	no	yes	no	no	yes	NA	no
re932	FBgn0034704	chr2R	18063050	no	no	no	yes	yes	no	no	NA	no
re933	FBgn0034713	chr2R	18099058	yes	no	no	no	yes	no	no	NA	no
re934	FBgn0050278	chr2R	18105869	yes	no	no	no	no	no	no	NA	no
re935	FBgn0034716	chr2R	18112236	yes	no	no	no	no	no	no	0	yes
re936	FBgn0034716	chr2R	18114714	no	no	no	yes	yes	no	no	NA	no
re937	FBgn0013272	chr2R	18215387	no	yes	no	no	no	no	no	0.00591716	yes
re938	FBgn0034723	chr2R	18279015	yes	yes	no	yes	no	no	no	0.656816	yes
re939	FBgn0034723	chr2R	18279023	no	no	yes	no	no	no	no	0	yes
re940	FBgn0034723	chr2R	18279039	no	no	yes	no	no	no	no	0	yes
re941	FBgn0022985	chr2R	18304511	yes	no	no	no	no	no	no	0	yes
re942	FBgn0260866	chr2R	18451878	yes	no	no	yes	no	no	no	0.290698	yes
re943	FBgn0260866	chr2R	18451882	yes	no	no	yes	no	no	no	0.296296	yes
re944	FBgn0260866	chr2R	18455950	no	no	no	yes	no	no	no	NA	no
re945	FBgn0260866	chr2R	18460575	no	no	no	yes	yes	no	no	NA	no
re946	FBgn0260866	chr2R	18475301	no	no	no	yes	no	no	no	NA	no
re947	FBgn0053143	chr2R	18518536	no	yes	no	no	no	no	no	NA	no
re948	FBgn0053143	chr2R	18519665	no	no	yes	no	no	no	no	0.0470653	yes
re949	FBgn0026261	chr2R	18525410	yes	no	no	yes	no	no	no	0	yes
re950	FBgn0034763	chr2R	18560580	no	no	no	yes	no	no	no	NA	no
re951	FBgn0259145	chr2R	18633768	no	yes	no	yes	no	no	no	NA	no
re952	FBgn0034789	chr2R	18765957	yes	no	no	no	no	no	no	0.117963	yes
re953	FBgn0034789	chr2R	18766439	no	no	yes	no	no	no	no	NA	no
re954	FBgn0034807	chr2R	18873785	yes	no	no	no	no	no	no	NA	no
re955	FBgn0021979	chr2R	18954999	no	no	yes	no	no	no	no	NA	no
re956	FBgn0085400	chr2R	19052534	yes	no	no	no	no	no	no	NA	no
re957	FBgn0033052	chr2R	1919182	no	no	no	yes	no	yes	no	NA	no
re958	FBgn0034853	chr2R	19255108	yes	no	no	no	no	no	no	NA	no
re959	FBgn0040660	chr2R	19269473	no	no	no	yes	no	no	no	NA	no
re960	FBgn0033054	chr2R	1927194	no	no	no	yes	no	no	no	NA	no
re961	FBgn0034859	chr2R	19287273	no	no	yes	no	no	no	no	NA	no
re962	FBgn0034859	chr2R	19287318	no	no	yes	no	no	no	no	NA	no
re963	FBgn0264339	chr2R	19378792	no	no	yes	no	no	no	no	NA	no
re964	FBgn0015903	chr2R	19485655	no	no	no	yes	yes	yes	no	NA	no
re965	FBgn0034883	chr2R	19492040	yes	no	no	no	no	no	no	NA	no
re966	FBgn0034906	chr2R	19692493	no	no	no	yes	no	no	no	NA	no
re967	NA	chr2R	19726305	no	no	no	yes	no	no	yes	NA	no
re968	FBgn0034913	chr2R	19731797	no	no	no	yes	no	no	no	0	yes
re969	FBgn0025352	chr2R	19754719	no	no	no	yes	no	no	no	0	yes
re970	FBgn0034920	chr2R	19776191	yes	no	no	no	no	no	no	0.0128422	yes
re971	FBgn0034923	chr2R	19781346	no	no	yes	no	yes	no	no	NA	no
re972	FBgn0261794	chr2R	19799814	no	yes	no	no	no	no	no	0.0729818	yes
re973	FBgn0034931	chr2R	19814203	yes	no	no	no	no	no	no	NA	no
re974	FBgn0034946	chr2R	19858464	yes	no	no	no	yes	no	no	NA	no
re975	FBgn0053519	chr2R	19893625	no	no	yes	yes	no	no	no	NA	no
re976	FBgn0053519	chr2R	19893638	no	no	no	yes	no	no	no	NA	no
re977	FBgn0053519	chr2R	19894078	yes	yes	no	yes	no	no	no	NA	no
re978	FBgn0011726	chr2R	19933648	no	no	no	yes	no	no	no	NA	no
re979	FBgn0003353	chr2R	19938500	no	no	yes	yes	no	no	no	0.378378	yes
re980	FBgn0003353	chr2R	19938515	no	no	yes	no	no	no	no	0.0858385	yes
re981	FBgn0003353	chr2R	19939078	no	no	yes	yes	no	no	no	0.117647	yes
re982	FBgn0050419	chr2R	20106472	no	no	no	yes	yes	yes	no	NA	no
re983	FBgn0000546	chr2R	2018950	no	yes	no	no	no	no	no	NA	no
re984	FBgn0005638	chr2R	20219860	no	no	no	yes	yes	yes	no	NA	no
re985	FBgn0000037	chr2R	20272335	yes	yes	no	yes	no	no	no	0.806887	yes
re986	FBgn0259210	chr2R	20306770	yes	yes	no	yes	no	no	no	0.808219	yes
re987	FBgn0259210	chr2R	20306773	yes	yes	no	yes	no	no	no	0.777778	yes
re988	FBgn0259210	chr2R	20306785	no	no	yes	no	no	no	no	0.0235327	yes
re989	FBgn0259210	chr2R	20306786	no	no	yes	no	no	no	no	0.05726	yes
re990	FBgn0017556	chr2R	20388488	no	no	no	yes	no	no	no	NA	no
re991	FBgn0019886	chr2R	20399839	no	no	yes	no	no	no	no	0.0851679	yes
re992	FBgn0019886	chr2R	20399841	yes	yes	no	yes	no	no	no	0.133974	yes
re993	FBgn0019886	chr2R	20400332	yes	no	no	no	no	no	no	0	yes
re994	FBgn0033065	chr2R	2062467	no	no	no	yes	no	no	no	0	yes
re995	FBgn0085442	chr2R	20770205	yes	no	no	yes	no	no	no	0.0642857	yes
re996	FBgn0085442	chr2R	20770274	yes	yes	no	yes	no	no	no	0.173601	yes
re997	FBgn0085442	chr2R	20773373	yes	no	no	yes	no	no	no	0.162162	yes
re998	FBgn0035076	chr2R	20776479	yes	no	no	no	no	no	no	0.04	yes
re999	FBgn0085434	chr2R	20792240	yes	yes	no	yes	no	no	no	0.12037	yes
re1000	FBgn0085434	chr2R	20797715	no	no	yes	no	no	no	no	0	yes
re1001	FBgn0085434	chr2R	20797921	yes	yes	no	yes	no	no	no	0.339286	yes
re1002	FBgn0085434	chr2R	20797930	no	no	yes	no	no	no	no	0.0659281	yes
re1003	FBgn0085434	chr2R	20798062	no	no	yes	no	no	no	no	0.00948184	yes
re1004	FBgn0085434	chr2R	20798091	yes	yes	no	yes	no	no	no	0.34104	yes
re1005	FBgn0085434	chr2R	20798275	no	yes	yes	yes	no	no	no	0.178838	yes
re1006	FBgn0085434	chr2R	20798298	yes	yes	no	yes	no	no	no	0.784921	yes
re1007	FBgn0085434	chr2R	20798337	yes	yes	no	yes	no	no	no	0.442989	yes
re1008	FBgn0085434	chr2R	20798346	yes	yes	no	yes	no	no	no	0.56338	yes
re1009	FBgn0085434	chr2R	20798584	yes	yes	no	yes	no	no	no	0.582806	yes
re1010	FBgn0085434	chr2R	20798632	yes	yes	no	yes	no	no	no	0.589286	yes
re1011	FBgn0085434	chr2R	20799527	no	yes	yes	yes	no	no	no	0.184211	yes
re1012	FBgn0085434	chr2R	20799528	no	no	yes	no	no	no	no	0.0449438	yes
re1013	FBgn0085434	chr2R	20800371	no	yes	no	yes	no	no	no	0.811321	yes
re1014	FBgn0085434	chr2R	20800446	no	no	no	yes	no	no	no	0	yes
re1015	FBgn0085434	chr2R	20802212	no	yes	yes	yes	no	no	no	0.182585	yes
re1016	FBgn0085434	chr2R	20802225	yes	yes	no	yes	no	no	no	0.703125	yes
re1017	FBgn0085434	chr2R	20802315	no	yes	no	no	no	no	no	0.0842105	yes
re1018	FBgn0085434	chr2R	20802317	yes	yes	no	yes	no	no	no	0.796296	yes
re1019	FBgn0085434	chr2R	20802352	no	yes	yes	yes	no	no	no	0.116279	yes
re1020	FBgn0085434	chr2R	20802381	yes	yes	no	yes	no	no	no	0.915094	yes
re1021	FBgn0085434	chr2R	20802382	no	no	yes	yes	no	no	no	0.103226	yes
re1022	FBgn0085434	chr2R	20802387	no	yes	yes	yes	no	no	no	0.769231	yes
re1023	FBgn0085434	chr2R	20802388	no	yes	yes	yes	no	no	no	0.686165	yes
re1024	FBgn0085434	chr2R	20802397	no	yes	yes	yes	no	no	no	0.625	yes
re1025	FBgn0085434	chr2R	20806204	no	no	yes	no	no	no	no	0.0149254	yes
re1026	FBgn0085434	chr2R	20806218	no	no	yes	no	no	no	no	0	yes
re1027	FBgn0085434	chr2R	20806612	no	no	yes	no	no	no	no	0.00854701	yes
re1028	FBgn0085434	chr2R	20806616	no	yes	yes	yes	no	no	no	0.174194	yes
re1029	FBgn0085434	chr2R	20807676	no	no	yes	yes	no	no	no	0.0384615	yes
re1030	FBgn0085434	chr2R	20807683	no	no	yes	no	no	no	no	0	yes
re1031	FBgn0005634	chr2R	20883120	yes	yes	no	yes	no	no	no	0.245269	yes
re1032	FBgn0005634	chr2R	20883174	no	no	yes	no	no	no	no	0	yes
re1033	FBgn0005634	chr2R	20883380	yes	yes	no	yes	no	no	no	0.404762	yes
re1034	FBgn0005634	chr2R	20883475	no	no	yes	no	no	no	no	0.038835	yes
re1035	FBgn0005634	chr2R	20883487	no	yes	yes	no	no	no	no	0.0707965	yes
re1036	FBgn0005634	chr2R	20883549	no	no	yes	no	no	no	no	0.0149254	yes
re1037	FBgn0005634	chr2R	20883558	no	no	yes	no	no	no	no	0.0404082	yes
re1038	FBgn0004181	chr2R	21063616	yes	no	no	no	yes	no	no	NA	no
re1039	FBgn0004181	chr2R	21063631	yes	no	no	no	no	no	no	NA	no
re1040	NA	chr2R	21142592	no	no	no	yes	no	yes	yes	NA	no
re1041	NA	chr2R	21142602	no	no	no	yes	no	yes	yes	NA	no
re1042	NA	chr2R	21142605	no	no	no	yes	no	yes	yes	NA	no
re1043	NA	chr2R	21143436	no	no	no	yes	no	no	yes	NA	no
re1044	NA	chr2R	21144181	no	no	no	yes	no	yes	yes	NA	no
re1045	NA	chr2R	21144633	no	no	no	yes	no	yes	yes	NA	no
re1046	NA	chr2R	21144790	no	no	no	yes	no	no	yes	NA	no
re1047	NA	chr2R	21144820	no	no	no	yes	no	no	yes	NA	no
re1048	NA	chr2R	21144835	no	no	no	yes	no	no	yes	NA	no
re1049	NA	chr2R	21144836	no	no	no	yes	no	no	yes	NA	no
re1050	NA	chr2R	21144837	no	no	no	yes	no	no	yes	NA	no
re1051	NA	chr2R	21144840	no	no	no	yes	no	no	yes	NA	no
re1052	NA	chr2R	21144851	no	no	no	yes	no	no	yes	NA	no
re1053	NA	chr2R	21144859	no	no	no	yes	no	no	yes	NA	no
re1054	NA	chr2R	21144860	no	no	no	yes	no	no	yes	NA	no
re1055	NA	chr2R	21144865	no	no	no	yes	no	no	yes	NA	no
re1056	NA	chr2R	21144866	no	no	no	yes	no	no	yes	NA	no
re1057	NA	chr2R	21144898	no	no	no	yes	no	no	yes	NA	no
re1058	NA	chr2R	21144899	no	no	no	yes	no	no	yes	NA	no
re1059	NA	chr2R	21144900	no	no	no	yes	no	no	yes	NA	no
re1060	NA	chr2R	21144906	no	no	no	yes	no	no	yes	NA	no
re1061	NA	chr2R	21144911	no	no	no	yes	no	no	yes	NA	no
re1062	NA	chr2R	21144914	no	no	no	yes	no	no	yes	NA	no
re1063	NA	chr2R	21144915	no	no	no	yes	no	no	yes	NA	no
re1064	NA	chr2R	21144916	no	no	no	yes	no	no	yes	NA	no
re1065	NA	chr2R	21144917	no	no	no	yes	no	no	yes	NA	no
re1066	NA	chr2R	21144919	no	no	no	yes	no	no	yes	NA	no
re1067	NA	chr2R	21144920	no	no	no	yes	no	no	yes	NA	no
re1068	NA	chr2R	21144921	no	no	no	yes	no	no	yes	NA	no
re1069	NA	chr2R	21144927	no	no	no	yes	no	no	yes	NA	no
re1070	NA	chr2R	21144928	no	no	no	yes	no	no	yes	NA	no
re1071	NA	chr2R	21144929	no	no	no	yes	no	no	yes	NA	no
re1072	NA	chr2R	21144937	no	no	no	yes	no	no	yes	NA	no
re1073	NA	chr2R	21144940	no	no	no	yes	no	no	yes	NA	no
re1074	NA	chr2R	21144941	no	no	no	yes	no	no	yes	NA	no
re1075	NA	chr2R	21144943	no	no	no	yes	no	no	yes	NA	no
re1076	NA	chr2R	21144947	no	no	no	yes	no	no	yes	NA	no
re1077	NA	chr2R	21144948	no	no	no	yes	no	no	yes	NA	no
re1078	NA	chr2R	21144949	no	no	no	yes	no	no	yes	NA	no
re1079	NA	chr2R	21144950	no	no	no	yes	no	no	yes	NA	no
re1080	NA	chr2R	21144954	no	no	no	yes	no	no	yes	NA	no
re1081	NA	chr2R	21144962	no	no	no	yes	no	no	yes	NA	no
re1082	NA	chr2R	21144968	no	no	no	yes	no	no	yes	NA	no
re1083	NA	chr2R	21144974	no	no	no	yes	no	no	yes	NA	no
re1084	NA	chr2R	21144976	no	no	no	yes	no	no	yes	NA	no
re1085	NA	chr2R	21145006	no	no	no	yes	no	no	yes	NA	no
re1086	NA	chr2R	21145031	no	no	no	yes	no	no	yes	NA	no
re1087	NA	chr2R	21145148	no	no	no	yes	no	no	yes	NA	no
re1088	NA	chr2R	21145155	no	no	no	yes	no	no	yes	NA	no
re1089	NA	chr2R	21145156	no	no	no	yes	no	no	yes	NA	no
re1090	NA	chr2R	21145161	no	no	no	yes	no	no	yes	NA	no
re1091	NA	chr2R	21145166	no	no	no	yes	no	no	yes	NA	no
re1092	NA	chr2R	21145205	no	no	no	yes	no	no	yes	NA	no
re1093	NA	chr2R	21145206	no	no	no	yes	no	no	yes	NA	no
re1094	NA	chr2R	21145222	no	no	no	yes	no	no	yes	NA	no
re1095	NA	chr2R	21145224	no	no	no	yes	no	no	yes	NA	no
re1096	NA	chr2R	21145226	no	no	no	yes	no	no	yes	NA	no
re1097	NA	chr2R	21145237	no	no	no	yes	yes	no	yes	NA	no
re1098	NA	chr2R	21145255	no	no	no	yes	no	no	yes	NA	no
re1099	NA	chr2R	21145258	no	no	no	yes	no	no	yes	NA	no
re1100	NA	chr2R	21145263	no	no	no	yes	no	no	yes	NA	no
re1101	NA	chr2R	21145264	no	no	no	yes	no	no	yes	NA	no
re1102	NA	chr2R	21145266	no	no	no	yes	yes	no	yes	NA	no
re1103	NA	chr2R	21145304	no	no	no	yes	no	no	yes	NA	no
re1104	NA	chr2R	21145311	no	no	no	yes	no	no	yes	NA	no
re1105	NA	chr2R	21145312	no	no	no	yes	no	no	yes	NA	no
re1106	NA	chr2R	21145315	no	no	no	yes	no	no	yes	NA	no
re1107	NA	chr2R	21145329	no	no	no	yes	no	no	yes	NA	no
re1108	NA	chr2R	21145335	no	no	no	yes	no	no	yes	NA	no
re1109	NA	chr2R	21145343	no	no	no	yes	no	no	yes	NA	no
re1110	NA	chr2R	21145355	no	no	no	yes	no	no	yes	NA	no
re1111	NA	chr2R	21145359	no	no	no	yes	no	no	yes	NA	no
re1112	NA	chr2R	21145487	no	no	no	yes	yes	yes	yes	NA	no
re1113	FBgn0260798	chr2R	235829	no	yes	no	no	no	yes	no	NA	no
re1114	FBgn0260798	chr2R	235909	no	yes	no	no	no	yes	no	NA	no
re1115	FBgn0260798	chr2R	235917	no	yes	no	no	no	yes	no	NA	no
re1116	FBgn0260798	chr2R	236108	no	yes	no	no	no	yes	no	NA	no
re1117	FBgn0260798	chr2R	237773	no	no	no	yes	no	yes	no	NA	no
re1118	FBgn0260798	chr2R	237891	no	no	no	yes	no	no	no	NA	no
re1119	FBgn0086655	chr2R	2459028	no	no	no	yes	no	no	no	NA	no
re1120	FBgn0262736	chr2R	2513350	no	no	yes	no	no	no	no	0.101863	yes
re1121	FBgn0262736	chr2R	2513351	no	no	yes	no	no	no	no	0.0231343	yes
re1122	FBgn0262736	chr2R	2513676	no	no	yes	no	no	yes	no	NA	no
re1123	FBgn0260798	chr2R	254604	no	no	no	yes	yes	yes	no	NA	no
re1124	FBgn0010482	chr2R	2612849	yes	no	no	yes	no	no	no	NA	no
re1125	FBgn0010482	chr2R	2620585	yes	no	no	yes	no	no	no	NA	no
re1126	FBgn0010482	chr2R	2620715	no	no	yes	no	no	no	no	NA	no
re1127	FBgn0010482	chr2R	2620725	yes	no	no	yes	no	no	no	NA	no
re1128	FBgn0028579	chr2R	2631618	no	no	yes	no	no	no	no	0.141196	yes
re1129	FBgn0033107	chr2R	2705233	no	no	no	yes	no	no	no	NA	no
re1130	FBgn0053558	chr2R	2814958	no	no	yes	no	no	no	no	NA	no
re1131	FBgn0053558	chr2R	2814960	no	no	yes	yes	no	no	no	NA	no
re1132	FBgn0053558	chr2R	2819438	yes	yes	no	no	no	no	no	0.395349	yes
re1133	FBgn0053558	chr2R	2819799	yes	yes	no	no	no	no	no	0.281553	yes
re1134	FBgn0053558	chr2R	2819828	yes	no	no	no	no	no	no	0.325624	yes
re1135	FBgn0260798	chr2R	285075	no	no	no	yes	no	yes	no	NA	no
re1136	FBgn0260798	chr2R	285076	no	no	no	yes	no	yes	no	NA	no
re1137	FBgn0260798	chr2R	285082	no	no	no	yes	no	yes	no	NA	no
re1138	FBgn0260798	chr2R	285085	no	no	no	yes	yes	yes	no	NA	no
re1139	FBgn0260798	chr2R	285088	no	no	no	yes	no	yes	no	NA	no
re1140	FBgn0260798	chr2R	285093	no	no	no	yes	no	yes	no	NA	no
re1141	FBgn0260798	chr2R	285106	no	no	no	yes	no	yes	no	NA	no
re1142	FBgn0260798	chr2R	285137	no	no	no	yes	no	yes	no	NA	no
re1143	FBgn0260798	chr2R	285143	no	no	no	yes	no	yes	no	NA	no
re1144	FBgn0260798	chr2R	285148	no	no	no	yes	yes	yes	no	NA	no
re1145	FBgn0260798	chr2R	285150	no	no	no	yes	no	yes	no	NA	no
re1146	FBgn0260798	chr2R	285151	no	no	no	yes	no	yes	no	NA	no
re1147	FBgn0260798	chr2R	285163	no	no	no	yes	no	yes	no	NA	no
re1148	FBgn0260798	chr2R	285246	no	yes	no	no	no	no	no	NA	no
re1149	FBgn0029508	chr2R	2884777	yes	no	no	no	no	no	no	NA	no
re1150	FBgn0029508	chr2R	2891066	yes	no	no	no	no	no	no	NA	no
re1151	FBgn0260798	chr2R	294961	no	yes	no	yes	no	yes	no	NA	no
re1152	FBgn0260798	chr2R	294984	no	no	no	yes	no	yes	no	NA	no
re1153	FBgn0015039	chr2R	3017821	no	no	no	yes	no	no	no	0	yes
re1154	FBgn0260798	chr2R	314445	no	yes	no	no	no	yes	no	NA	no
re1155	FBgn0033166	chr2R	3287203	yes	no	no	no	no	no	no	0	yes
re1156	FBgn0033166	chr2R	3289399	no	no	no	yes	no	no	no	NA	no
re1157	FBgn0033174	chr2R	3335553	yes	no	no	no	no	no	no	NA	no
re1158	FBgn0033174	chr2R	3335559	yes	no	no	no	no	no	no	NA	no
re1159	FBgn0261397	chr2R	3388683	yes	yes	no	yes	no	no	no	NA	no
re1160	FBgn0261397	chr2R	3389693	yes	yes	no	yes	no	no	no	0.70303	yes
re1161	FBgn0261397	chr2R	3389704	no	yes	yes	yes	no	no	no	0.556624	yes
re1162	FBgn0033194	chr2R	3467211	yes	no	no	no	no	no	no	0.298507	yes
re1163	FBgn0263077	chr2R	3537001	yes	no	no	no	yes	no	no	NA	no
re1164	FBgn0033204	chr2R	3552428	no	no	no	yes	yes	no	no	NA	no
re1165	FBgn0260798	chr2R	357916	no	no	no	yes	no	yes	no	NA	no
re1166	FBgn0050497	chr2R	3628526	no	no	yes	no	no	no	no	0.0906199	yes
re1167	FBgn0033226	chr2R	3701368	yes	yes	no	yes	no	no	no	0.368519	yes
re1168	FBgn0033232	chr2R	3803450	yes	no	no	no	no	no	no	0	yes
re1169	FBgn0027054	chr2R	3861200	yes	no	no	no	no	no	no	0	yes
re1170	FBgn0028561	chr2R	3977793	yes	no	no	no	yes	no	no	NA	no
re1171	FBgn0033259	chr2R	3988206	no	yes	no	yes	no	no	no	0.25	yes
re1172	FBgn0263593	chr2R	4032006	no	no	no	yes	no	no	no	NA	no
re1173	FBgn0002570	chr2R	4339319	yes	no	no	no	no	no	no	NA	no
re1174	FBgn0050359	chr2R	4351992	no	no	no	yes	yes	no	no	NA	no
re1175	FBgn0050361	chr2R	4370160	no	no	no	yes	yes	no	no	NA	no
re1176	FBgn0050361	chr2R	4398976	no	yes	no	yes	no	no	no	NA	no
re1177	FBgn0033313	chr2R	4503564	no	no	no	yes	yes	no	no	NA	no
re1178	FBgn0033313	chr2R	4506175	no	no	no	yes	yes	no	no	NA	no
re1179	FBgn0033313	chr2R	4510284	yes	no	no	no	no	no	no	0.102564	yes
re1180	FBgn0263120	chr2R	4555331	no	yes	no	no	no	no	no	NA	no
re1181	FBgn0033321	chr2R	4583959	no	no	no	yes	yes	no	no	NA	no
re1182	FBgn0027585	chr2R	4641540	yes	no	no	no	yes	no	no	NA	no
re1183	FBgn0011286	chr2R	4755330	yes	no	no	no	yes	no	no	NA	no
re1184	FBgn0011286	chr2R	4763939	no	yes	no	no	no	no	no	0.0597148	yes
re1185	FBgn0011286	chr2R	4764038	yes	yes	no	yes	no	no	no	0.115385	yes
re1186	FBgn0011286	chr2R	4764295	yes	yes	no	yes	no	no	no	0.115385	yes
re1187	FBgn0011286	chr2R	4764988	no	no	yes	no	no	no	no	0.0533428	yes
re1188	FBgn0011286	chr2R	4765082	yes	yes	no	yes	no	no	no	0.121212	yes
re1189	FBgn0011286	chr2R	4771195	yes	no	no	no	no	no	no	0.143842	yes
re1190	FBgn0011286	chr2R	4771211	yes	yes	no	yes	no	no	no	0.976744	yes
re1191	FBgn0011286	chr2R	4771246	no	no	yes	no	no	no	no	0.0222222	yes
re1192	FBgn0011286	chr2R	4771250	yes	yes	no	yes	no	no	no	0.414286	yes
re1193	FBgn0011286	chr2R	4771260	no	no	yes	no	no	no	no	0	yes
re1194	FBgn0011286	chr2R	4772736	yes	yes	no	yes	no	no	no	0.2	yes
re1195	FBgn0011286	chr2R	4772882	yes	yes	no	yes	no	no	no	0.300943	yes
re1196	FBgn0011286	chr2R	4772889	no	no	yes	no	no	no	no	0.0666667	yes
re1197	FBgn0004921	chr2R	4791150	no	no	yes	no	no	no	no	0.0031348	yes
re1198	FBgn0004921	chr2R	4791151	no	no	yes	no	no	no	no	0.00315956	yes
re1199	FBgn0004921	chr2R	4791178	yes	no	no	yes	no	no	no	0.0642857	yes
re1200	FBgn0004921	chr2R	4791179	yes	yes	no	yes	no	no	no	0.1	yes
re1201	FBgn0004921	chr2R	4791185	yes	yes	no	yes	no	no	no	0.200378	yes
re1202	FBgn0004921	chr2R	4791718	no	no	yes	no	no	no	no	0.00904977	yes
re1203	FBgn0004921	chr2R	4791719	no	no	yes	no	no	no	no	0.0111111	yes
re1204	FBgn0003074	chr2R	4799950	no	no	no	yes	yes	no	no	NA	no
re1205	FBgn0260799	chr2R	484271	no	yes	no	no	no	yes	no	NA	no
re1206	FBgn0260799	chr2R	485642	no	yes	no	yes	no	yes	no	NA	no
re1207	NA	chr2R	497795	no	no	no	yes	no	no	yes	NA	no
re1208	NA	chr2R	497832	no	no	no	yes	no	yes	yes	NA	no
re1209	NA	chr2R	497833	no	no	no	yes	no	yes	yes	NA	no
re1210	NA	chr2R	497840	no	no	no	yes	no	yes	yes	NA	no
re1211	NA	chr2R	497843	no	no	no	yes	no	yes	yes	NA	no
re1212	NA	chr2R	497845	no	no	no	yes	no	yes	yes	NA	no
re1213	NA	chr2R	497848	no	no	no	yes	no	yes	yes	NA	no
re1214	NA	chr2R	497849	no	no	no	yes	no	yes	yes	NA	no
re1215	FBgn0033376	chr2R	4987731	no	no	no	yes	yes	no	no	NA	no
re1216	FBgn0033378	chr2R	4998326	no	no	no	yes	yes	no	no	NA	no
re1217	FBgn0003612	chr2R	5006932	no	no	no	yes	yes	no	no	NA	no
re1218	FBgn0003612	chr2R	5007897	no	no	no	yes	yes	yes	no	NA	no
re1219	FBgn0033387	chr2R	5046370	no	no	no	yes	no	no	no	0	yes
re1220	FBgn0015477	chr2R	5055609	no	no	no	yes	yes	no	no	NA	no
re1221	FBgn0015477	chr2R	5057083	yes	no	no	no	no	no	no	0.030303	yes
re1222	FBgn0015477	chr2R	5058796	no	no	no	yes	yes	no	no	NA	no
re1223	FBgn0015477	chr2R	5058865	no	no	no	yes	yes	no	no	NA	no
re1224	FBgn0033391	chr2R	5079169	no	no	no	yes	yes	yes	no	NA	no
re1225	FBgn0010114	chr2R	5117150	no	no	yes	no	no	no	no	0.0229417	yes
re1226	FBgn0010114	chr2R	5117156	yes	no	no	no	no	no	no	0.0636364	yes
re1227	FBgn0010114	chr2R	5117174	yes	no	no	yes	no	no	no	0.107143	yes
re1228	FBgn0010114	chr2R	5117191	no	no	yes	no	no	no	no	0.0134917	yes
re1229	FBgn0010114	chr2R	5117192	no	no	yes	no	no	no	no	0.0226941	yes
re1230	FBgn0010114	chr2R	5117309	yes	no	no	yes	no	no	no	0.158023	yes
re1231	FBgn0010114	chr2R	5117414	yes	no	no	no	no	no	no	0.0789689	yes
re1232	FBgn0010114	chr2R	5117441	yes	no	no	yes	no	no	no	0.291553	yes
re1233	FBgn0010114	chr2R	5119876	no	no	no	yes	yes	no	no	NA	no
re1234	FBgn0010114	chr2R	5122019	yes	yes	no	yes	no	no	no	0.547325	yes
re1235	FBgn0010114	chr2R	5122024	yes	yes	no	yes	no	no	no	0.631611	yes
re1236	FBgn0010114	chr2R	5122250	no	no	yes	no	no	no	no	0.0392157	yes
re1237	FBgn0020621	chr2R	5153159	yes	no	no	no	yes	no	no	NA	no
re1238	FBgn0033403	chr2R	5198573	no	no	no	yes	no	no	no	0.0697674	yes
re1239	FBgn0033403	chr2R	5199585	no	no	no	yes	no	no	no	NA	no
re1240	FBgn0033403	chr2R	5199592	no	no	no	yes	no	no	no	NA	no
re1241	FBgn0033403	chr2R	5199596	no	no	no	yes	no	no	no	NA	no
re1242	FBgn0033403	chr2R	5199597	no	no	no	yes	yes	no	no	NA	no
re1243	FBgn0033403	chr2R	5199598	no	no	no	yes	no	no	no	NA	no
re1244	FBgn0033403	chr2R	5199599	no	no	no	yes	no	no	no	NA	no
re1245	FBgn0033403	chr2R	5205218	no	no	yes	no	no	no	no	NA	no
re1246	FBgn0033403	chr2R	5205266	no	no	yes	no	no	no	no	NA	no
re1247	FBgn0033403	chr2R	5206629	yes	yes	no	no	no	no	no	NA	no
re1248	FBgn0033403	chr2R	5206660	no	no	yes	no	no	no	no	NA	no
re1249	FBgn0033403	chr2R	5215535	no	yes	no	no	no	no	no	NA	no
re1250	FBgn0033403	chr2R	5215706	no	yes	no	yes	no	yes	no	NA	no
re1251	FBgn0033403	chr2R	5231696	no	no	no	yes	no	no	no	NA	no
re1252	FBgn0033403	chr2R	5231707	no	yes	no	no	no	no	no	NA	no
re1253	FBgn0033403	chr2R	5231717	no	yes	no	no	no	no	no	NA	no
re1254	FBgn0033403	chr2R	5231718	no	yes	no	yes	no	no	no	NA	no
re1255	FBgn0033403	chr2R	5231745	no	yes	no	no	no	no	no	NA	no
re1256	FBgn0033403	chr2R	5231746	no	yes	no	no	no	no	no	NA	no
re1257	FBgn0033403	chr2R	5231748	no	yes	no	no	no	no	no	NA	no
re1258	FBgn0033403	chr2R	5233219	no	yes	no	yes	no	no	no	NA	no
re1259	FBgn0033403	chr2R	5233500	no	yes	no	no	no	no	no	NA	no
re1260	FBgn0033405	chr2R	5256758	no	no	no	yes	no	no	no	NA	no
re1261	FBgn0016078	chr2R	5295684	no	no	no	yes	no	no	no	NA	no
re1262	FBgn0029092	chr2R	5328252	no	no	no	yes	yes	no	no	NA	no
re1263	FBgn0259246	chr2R	5403067	no	yes	no	no	no	no	no	NA	no
re1264	FBgn0259246	chr2R	5421664	yes	yes	no	no	no	no	no	0.267857	yes
re1265	FBgn0259246	chr2R	5422288	no	no	yes	no	no	no	no	0.0509329	yes
re1266	FBgn0259246	chr2R	5422435	yes	yes	no	yes	no	no	no	0.2	yes
re1267	FBgn0259246	chr2R	5422448	yes	no	no	yes	no	no	no	0.0555556	yes
re1268	NA	chr2R	5426564	no	no	no	yes	yes	no	yes	NA	no
re1269	FBgn0033421	chr2R	5430241	no	no	no	yes	no	yes	no	NA	no
re1270	FBgn0033421	chr2R	5430356	no	no	no	yes	no	no	no	NA	no
re1271	NA	chr2R	5480250	no	no	no	yes	no	no	yes	NA	no
re1272	FBgn0050338	chr2R	5486233	no	no	no	yes	yes	no	no	NA	no
re1273	FBgn0033434	chr2R	5487150	no	no	no	yes	no	no	no	NA	no
re1274	FBgn0033438	chr2R	5501053	yes	no	no	no	no	no	no	0	yes
re1275	FBgn0033438	chr2R	5506865	no	no	no	yes	yes	no	no	NA	no
re1276	FBgn0033438	chr2R	5520603	no	no	no	yes	yes	no	no	NA	no
re1277	FBgn0259678	chr2R	5609032	no	no	no	yes	no	no	no	NA	no
re1278	FBgn0259678	chr2R	5611068	no	no	yes	no	no	no	no	NA	no
re1279	FBgn0259678	chr2R	5611069	yes	no	no	yes	no	no	no	NA	no
re1280	FBgn0259678	chr2R	5611072	no	no	yes	no	no	no	no	NA	no
re1281	FBgn0259678	chr2R	5611077	no	no	yes	no	yes	no	no	NA	no
re1282	FBgn0259678	chr2R	5626702	no	no	no	yes	no	no	no	NA	no
re1283	FBgn0005614	chr2R	5641400	no	no	yes	no	no	no	no	0.00828161	yes
re1284	FBgn0005614	chr2R	5641401	yes	no	no	yes	no	no	no	0.0460924	yes
re1285	FBgn0005614	chr2R	5642910	no	yes	no	no	no	no	no	0.124718	yes
re1286	FBgn0005614	chr2R	5642925	no	yes	no	no	no	yes	no	NA	no
re1287	FBgn0033446	chr2R	5705197	no	no	no	yes	no	no	no	NA	no
re1288	FBgn0040093	chr2R	5705830	yes	no	no	no	no	no	no	NA	no
re1289	FBgn0033446	chr2R	5706814	no	no	no	yes	no	no	no	NA	no
re1290	FBgn0033446	chr2R	5706833	no	no	no	yes	no	no	no	NA	no
re1291	FBgn0033446	chr2R	5706982	no	no	no	yes	no	no	no	NA	no
re1292	FBgn0033446	chr2R	5706995	no	yes	no	yes	no	no	no	NA	no
re1293	FBgn0033463	chr2R	5771665	yes	no	no	yes	no	no	no	0.113861	yes
re1294	FBgn0033463	chr2R	5771666	no	no	yes	no	no	no	no	0.0511512	yes
re1295	FBgn0033463	chr2R	5771675	no	no	yes	no	no	no	no	0.0109495	yes
re1296	FBgn0011656	chr2R	5815230	no	no	no	yes	yes	no	no	NA	no
re1297	FBgn0022382	chr2R	5898781	no	no	no	yes	yes	no	no	NA	no
re1298	FBgn0022382	chr2R	5910102	no	yes	no	no	no	yes	no	NA	no
re1299	FBgn0022382	chr2R	5910458	no	yes	no	no	yes	yes	no	NA	no
re1300	FBgn0022382	chr2R	5910469	no	yes	no	no	no	yes	no	NA	no
re1301	FBgn0033475	chr2R	5921899	no	no	yes	no	no	no	no	NA	no
re1302	FBgn0085249	chr2R	5929235	yes	no	no	no	no	yes	no	NA	no
re1303	FBgn0033484	chr2R	5979124	no	no	no	yes	no	no	no	NA	no
re1304	FBgn0026401	chr2R	598695	no	yes	no	no	no	yes	no	NA	no
re1305	FBgn0004907	chr2R	5995359	no	no	yes	no	no	no	no	0.00554017	yes
re1306	FBgn0004907	chr2R	5995484	no	no	yes	no	no	no	no	0.0759339	yes
re1307	FBgn0004907	chr2R	5995564	no	no	yes	no	no	no	no	0.0184758	yes
re1308	FBgn0004907	chr2R	5996305	yes	no	no	yes	no	no	no	0.369697	yes
re1309	FBgn0004907	chr2R	5996306	yes	no	no	yes	no	no	no	0.316143	yes
re1310	FBgn0004907	chr2R	5996307	yes	no	no	yes	no	no	no	0.222707	yes
re1311	FBgn0000448	chr2R	6110226	no	no	no	yes	yes	no	no	NA	no
re1312	FBgn0005619	chr2R	6133026	no	no	yes	no	no	no	no	0.0392157	yes
re1313	FBgn0033504	chr2R	6165913	no	no	no	yes	yes	no	no	NA	no
re1314	FBgn0033504	chr2R	6166594	no	no	no	yes	no	no	no	NA	no
re1315	FBgn0033504	chr2R	6168385	no	no	yes	no	no	no	no	0.08	yes
re1316	FBgn0033504	chr2R	6168388	yes	yes	no	yes	no	no	no	0.474183	yes
re1317	FBgn0033504	chr2R	6168396	yes	no	no	no	yes	no	no	NA	no
re1318	FBgn0033504	chr2R	6168410	no	no	yes	no	no	no	no	0.0454545	yes
re1319	FBgn0033504	chr2R	6168423	no	no	yes	no	no	no	no	0.0588235	yes
re1320	FBgn0033504	chr2R	6168493	yes	yes	no	yes	no	no	no	0.615385	yes
re1321	FBgn0033504	chr2R	6173124	no	no	no	yes	yes	no	no	NA	no
re1322	FBgn0026403	chr2R	6209049	no	no	no	yes	yes	no	no	NA	no
re1323	FBgn0261698	chr2R	6211741	no	no	yes	no	no	no	no	0.0808081	yes
re1324	FBgn0261698	chr2R	6214680	no	yes	no	yes	no	no	no	NA	no
re1325	FBgn0261698	chr2R	6218288	no	no	no	yes	no	no	no	NA	no
re1326	FBgn0261698	chr2R	6218292	no	no	yes	yes	no	no	no	NA	no
re1327	FBgn0261698	chr2R	6218300	no	no	no	yes	no	no	no	NA	no
re1328	FBgn0261698	chr2R	6218301	no	no	no	yes	yes	no	no	NA	no
re1329	FBgn0261698	chr2R	6218306	no	no	no	yes	no	no	no	NA	no
re1330	FBgn0261698	chr2R	6218307	no	no	no	yes	no	no	no	NA	no
re1331	FBgn0261698	chr2R	6224279	no	no	no	yes	yes	no	no	NA	no
re1332	FBgn0033515	chr2R	6265892	no	yes	no	no	no	no	no	NA	no
re1333	FBgn0033515	chr2R	6265908	no	no	no	yes	yes	no	no	NA	no
re1334	FBgn0033515	chr2R	6265937	no	yes	no	yes	no	no	no	NA	no
re1335	FBgn0033515	chr2R	6265938	no	yes	no	yes	no	no	no	NA	no
re1336	FBgn0261698	chr2R	6279697	no	no	no	yes	yes	no	no	NA	no
re1337	FBgn0261698	chr2R	6281495	no	no	no	yes	yes	no	no	NA	no
re1338	FBgn0262114	chr2R	6321780	yes	no	no	no	no	no	no	0	yes
re1339	FBgn0261862	chr2R	6359640	no	no	no	yes	yes	no	no	NA	no
re1340	FBgn0039994	chr2R	636590	no	no	no	yes	no	yes	no	NA	no
re1341	FBgn0005630	chr2R	6419111	no	yes	no	yes	no	no	no	NA	no
re1342	FBgn0005630	chr2R	6419112	no	yes	no	no	no	no	no	NA	no
re1343	FBgn0005630	chr2R	6427990	no	no	no	yes	no	no	no	NA	no
re1344	FBgn0263102	chr2R	6498966	no	no	yes	yes	no	no	no	0.0656934	yes
re1345	FBgn0263102	chr2R	6498969	yes	no	no	yes	no	no	no	0.109402	yes
re1346	FBgn0024836	chr2R	6594252	no	no	no	yes	no	no	no	NA	no
re1347	FBgn0033543	chr2R	6618229	yes	no	no	no	no	no	no	0.0190941	yes
re1348	FBgn0033544	chr2R	6619239	yes	no	no	no	no	no	no	0.0689655	yes
re1349	FBgn0053144	chr2R	6643537	no	no	yes	no	no	no	no	0.0052356	yes
re1350	FBgn0053144	chr2R	6643555	no	no	yes	no	no	no	no	0.0420168	yes
re1351	FBgn0053144	chr2R	6643556	no	no	yes	no	no	no	no	0.169643	yes
re1352	FBgn0053144	chr2R	6671089	no	no	no	yes	yes	no	no	NA	no
re1353	FBgn0053144	chr2R	6673271	no	no	no	yes	yes	no	no	NA	no
re1354	FBgn0053144	chr2R	6673351	no	no	no	yes	yes	no	no	NA	no
re1355	NA	chr2R	6676222	no	no	no	yes	yes	no	yes	NA	no
re1356	NA	chr2R	6677460	no	no	no	yes	yes	no	yes	NA	no
re1357	FBgn0033551	chr2R	6702847	no	no	no	yes	yes	yes	no	NA	no
re1358	FBgn0029134	chr2R	6707654	yes	no	no	no	no	no	no	0.025431	yes
re1359	FBgn0029134	chr2R	6708460	yes	no	no	no	no	no	no	0	yes
re1360	FBgn0027525	chr2R	6725418	no	no	no	yes	yes	no	no	NA	no
re1361	FBgn0050015	chr2R	6727975	no	no	no	yes	yes	no	no	NA	no
re1362	FBgn0050015	chr2R	6742976	no	no	no	yes	yes	no	no	NA	no
re1363	FBgn0250830	chr2R	675216	no	no	no	yes	no	no	no	0.0958904	yes
re1364	NA	chr2R	677940	no	no	no	yes	no	yes	yes	NA	no
re1365	NA	chr2R	682858	no	no	no	yes	yes	yes	yes	NA	no
re1366	FBgn0033581	chr2R	7036294	no	no	no	yes	yes	no	no	NA	no
re1367	FBgn0050021	chr2R	7117338	no	no	no	yes	yes	no	no	NA	no
re1368	FBgn0033593	chr2R	7129498	yes	no	no	no	no	yes	no	NA	no
re1369	FBgn0033593	chr2R	7129598	yes	no	no	no	no	no	no	0.00303951	yes
re1370	FBgn0033593	chr2R	7129601	yes	no	no	no	no	no	no	0.00362319	yes
re1371	FBgn0015582	chr2R	7180550	no	no	no	yes	yes	no	no	NA	no
re1372	FBgn0260499	chr2R	7335106	yes	yes	no	yes	no	no	no	0.845166	yes
re1373	FBgn0260499	chr2R	7335112	yes	yes	no	yes	no	no	no	0.968652	yes
re1374	FBgn0260499	chr2R	7335117	no	no	yes	no	no	no	no	0.109091	yes
re1375	FBgn0260499	chr2R	7335122	yes	yes	no	yes	no	no	no	0.840237	yes
re1376	FBgn0260499	chr2R	7335128	yes	yes	no	yes	no	no	no	0.772727	yes
re1377	FBgn0260499	chr2R	7335438	no	no	no	yes	no	no	no	0.0387535	yes
re1378	FBgn0260499	chr2R	7335440	no	no	yes	yes	no	no	no	0.111856	yes
re1379	FBgn0260499	chr2R	7335478	no	no	yes	no	no	no	no	0.0133779	yes
re1380	FBgn0260499	chr2R	7335492	yes	yes	no	yes	yes	no	no	NA	no
re1381	FBgn0260499	chr2R	7335497	no	no	yes	no	no	no	no	0.0204781	yes
re1382	FBgn0260499	chr2R	7336795	no	no	yes	no	no	no	no	0.013245	yes
re1383	FBgn0260499	chr2R	7336801	no	no	yes	no	no	no	no	0.00416667	yes
re1384	FBgn0260499	chr2R	7336899	no	no	yes	no	no	no	no	0.0118003	yes
re1385	FBgn0260499	chr2R	7336921	no	no	yes	no	no	no	no	0.0405695	yes
re1386	FBgn0260499	chr2R	7337707	no	no	yes	no	no	no	no	0.0357143	yes
re1387	FBgn0260499	chr2R	7337821	no	no	yes	no	yes	no	no	NA	no
re1388	FBgn0260499	chr2R	7337822	yes	yes	no	yes	yes	no	no	NA	no
re1389	FBgn0260499	chr2R	7337823	yes	yes	no	yes	no	no	no	0.493022	yes
re1390	FBgn0260499	chr2R	7337842	no	no	yes	no	no	no	no	0.0615437	yes
re1391	FBgn0260499	chr2R	7337887	no	no	yes	no	no	no	no	0.00352113	yes
re1392	FBgn0260499	chr2R	7338320	no	no	yes	no	no	no	no	0.00631579	yes
re1393	FBgn0260499	chr2R	7338355	no	no	yes	no	no	no	no	0.0582011	yes
re1394	FBgn0260499	chr2R	7338410	no	no	yes	no	no	no	no	0.00322129	yes
re1395	FBgn0260499	chr2R	7338418	no	no	yes	no	no	no	no	0.00941918	yes
re1396	FBgn0260499	chr2R	7338438	no	no	yes	no	no	no	no	0.026178	yes
re1397	FBgn0260499	chr2R	7338441	no	no	yes	no	no	no	no	0.0131926	yes
re1398	FBgn0260499	chr2R	7338445	no	no	yes	no	no	no	no	0.00725953	yes
re1399	FBgn0260499	chr2R	7338476	no	no	yes	no	no	no	no	0.0283019	yes
re1400	FBgn0260499	chr2R	7338499	no	no	yes	no	no	no	no	0.0456853	yes
re1401	FBgn0000581	chr2R	7345051	no	no	yes	no	no	no	no	NA	no
re1402	FBgn0033636	chr2R	7468541	yes	no	no	no	no	no	no	0.130769	yes
re1403	FBgn0033636	chr2R	7490969	no	no	no	yes	no	no	no	NA	no
re1404	FBgn0033636	chr2R	7496835	no	yes	no	no	no	yes	no	NA	no
re1405	FBgn0033638	chr2R	7523089	no	no	no	yes	no	no	no	NA	no
re1406	FBgn0033638	chr2R	7523090	no	no	no	yes	no	no	no	NA	no
re1407	FBgn0033638	chr2R	7523092	no	no	no	yes	no	no	no	NA	no
re1408	FBgn0033638	chr2R	7523093	no	no	no	yes	no	no	no	NA	no
re1409	FBgn0044020	chr2R	7558785	no	no	no	yes	yes	no	no	NA	no
re1410	FBgn0033652	chr2R	7667361	no	no	no	yes	yes	no	no	NA	no
re1411	FBgn0033654	chr2R	7714897	no	no	no	yes	no	no	no	NA	no
re1412	FBgn0033657	chr2R	7733030	no	no	no	yes	yes	no	no	NA	no
re1413	FBgn0000556	chr2R	7780552	no	no	no	yes	no	no	no	NA	no
re1414	FBgn0033673	chr2R	7878214	no	no	no	yes	yes	no	no	NA	no
re1415	FBgn0033674	chr2R	7911861	no	no	no	yes	yes	no	no	NA	no
re1416	FBgn0259985	chr2R	7913056	no	no	no	yes	yes	no	no	NA	no
re1417	FBgn0259985	chr2R	7913093	no	no	no	yes	yes	no	no	NA	no
re1418	FBgn0000253	chr2R	8152933	no	no	no	yes	no	no	no	NA	no
re1419	FBgn0000253	chr2R	8156544	no	no	no	yes	no	no	no	NA	no
re1420	FBgn0264560	chr2R	8215565	no	no	no	yes	yes	no	no	NA	no
re1421	FBgn0264560	chr2R	8215573	no	no	no	yes	no	no	no	NA	no
re1422	FBgn0264560	chr2R	8215578	no	no	no	yes	no	no	no	NA	no
re1423	FBgn0264560	chr2R	8217243	no	no	no	yes	yes	no	no	NA	no
re1424	FBgn0033718	chr2R	8237767	no	no	no	yes	yes	no	no	NA	no
re1425	FBgn0033738	chr2R	8323064	yes	no	no	no	yes	no	no	NA	no
re1426	FBgn0033739	chr2R	8336077	no	no	yes	no	no	no	no	0.102318	yes
re1427	FBgn0033739	chr2R	8336159	no	yes	yes	yes	no	no	no	0.259486	yes
re1428	FBgn0033739	chr2R	8336191	yes	yes	no	yes	no	no	no	0.481481	yes
re1429	FBgn0033739	chr2R	8336228	no	yes	yes	yes	no	no	no	0.244173	yes
re1430	FBgn0033739	chr2R	8336259	no	no	yes	no	no	no	no	0.0198684	yes
re1431	FBgn0033739	chr2R	8336261	no	no	yes	no	no	no	no	0.023823	yes
re1432	FBgn0033739	chr2R	8336282	no	no	yes	no	no	no	no	0.0570524	yes
re1433	FBgn0033739	chr2R	8336284	yes	yes	no	yes	no	no	no	0.510537	yes
re1434	FBgn0033739	chr2R	8336339	no	no	yes	no	no	no	no	0.0906565	yes
re1435	FBgn0033739	chr2R	8336399	no	no	yes	no	no	no	no	0.0710383	yes
re1436	FBgn0033739	chr2R	8336491	no	no	yes	no	no	no	no	0.0537634	yes
re1437	FBgn0033741	chr2R	8356544	no	no	no	yes	no	no	no	NA	no
re1438	FBgn0033741	chr2R	8358339	no	no	no	yes	no	no	no	NA	no
re1439	FBgn0045063	chr2R	8376832	no	no	no	yes	no	no	no	0	yes
re1440	FBgn0022764	chr2R	8469060	yes	yes	no	no	no	no	no	0.0662487	yes
re1441	FBgn0022764	chr2R	8471643	no	yes	no	no	no	no	no	0.0909091	yes
re1442	FBgn0033760	chr2R	8535700	no	no	no	yes	no	no	no	NA	no
re1443	FBgn0026619	chr2R	8642402	no	no	no	yes	yes	no	no	NA	no
re1444	FBgn0020930	chr2R	8646087	yes	yes	no	yes	no	no	no	0.545455	yes
re1445	FBgn0003326	chr2R	8688113	yes	yes	no	yes	no	no	no	NA	no
re1446	FBgn0003326	chr2R	8688364	no	no	yes	yes	no	yes	no	NA	no
re1447	FBgn0010488	chr2R	8804859	no	yes	no	no	no	no	no	NA	no
re1448	FBgn0010488	chr2R	8804861	no	yes	no	no	no	no	no	NA	no
re1449	FBgn0010488	chr2R	8806911	yes	no	no	no	no	no	no	0.0128205	yes
re1450	FBgn0010488	chr2R	8808751	yes	yes	no	yes	no	no	no	0.350746	yes
re1451	FBgn0010488	chr2R	8808830	yes	yes	no	yes	no	no	no	0.303256	yes
re1452	FBgn0010488	chr2R	8808831	no	yes	yes	yes	no	no	no	0.128725	yes
re1453	FBgn0033783	chr2R	8819477	yes	no	no	no	yes	no	no	NA	no
re1454	FBgn0033802	chr2R	9064745	no	no	yes	no	no	no	no	0.0540541	yes
re1455	FBgn0033802	chr2R	9064746	no	no	yes	no	no	no	no	0.0392157	yes
re1456	FBgn0033802	chr2R	9064813	no	yes	yes	no	no	no	no	0.308824	yes
re1457	FBgn0033802	chr2R	9064912	no	no	yes	no	no	no	no	0.041886	yes
re1458	NA	chr2R	914602	no	no	no	yes	no	yes	yes	NA	no
re1459	FBgn0259221	chr2R	9324906	no	no	no	yes	no	no	no	NA	no
re1460	FBgn0033844	chr2R	9379363	no	yes	yes	no	no	no	no	0.11279	yes
re1461	FBgn0260964	chr2R	9404766	no	no	no	yes	no	no	no	0.102564	yes
re1462	FBgn0260964	chr2R	9404779	no	no	no	yes	no	no	no	0.339134	yes
re1463	FBgn0260964	chr2R	9404780	no	yes	no	yes	no	no	no	0.75	yes
re1464	FBgn0260964	chr2R	9404852	no	no	no	yes	no	no	no	NA	no
re1465	FBgn0260964	chr2R	9404971	no	no	yes	no	no	no	no	0.0382927	yes
re1466	NA	chr2R	9467871	no	no	no	yes	no	no	yes	NA	no
re1467	FBgn0033859	chr2R	9482321	yes	no	no	no	no	no	no	NA	no
re1468	FBgn0013348	chr2R	955782	no	no	no	yes	no	no	no	NA	no
re1469	FBgn0013348	chr2R	956863	no	no	no	yes	no	yes	no	NA	no
re1470	FBgn0013348	chr2R	956864	no	no	no	yes	no	yes	no	NA	no
re1471	FBgn0013348	chr2R	956865	no	no	no	yes	no	yes	no	NA	no
re1472	FBgn0000633	chr2R	9635133	no	no	no	yes	yes	no	no	NA	no
re1473	FBgn0000633	chr2R	9636402	no	no	no	yes	yes	no	no	NA	no
re1474	FBgn0261041	chr2R	9696363	no	yes	no	no	yes	no	no	NA	no
re1475	FBgn0261041	chr2R	9696576	no	no	no	yes	no	no	no	NA	no
re1476	FBgn0261041	chr2R	9696896	no	no	yes	no	no	no	no	0.0113208	yes
re1477	FBgn0261041	chr2R	9697048	no	no	yes	no	no	no	no	0.0222222	yes
re1478	FBgn0261041	chr2R	9697052	yes	yes	no	yes	no	no	no	0.798148	yes
re1479	FBgn0261041	chr2R	9697112	yes	yes	no	yes	no	no	no	0.331956	yes
re1480	FBgn0261041	chr2R	9697467	yes	yes	no	yes	no	no	no	0.33775	yes
re1481	FBgn0261041	chr2R	9697704	yes	yes	no	yes	no	no	no	0.364583	yes
re1482	FBgn0261041	chr2R	9704614	yes	yes	no	yes	no	no	no	0.297101	yes
re1483	FBgn0261041	chr2R	9704629	yes	no	no	yes	no	no	no	0.0629371	yes
re1484	FBgn0261041	chr2R	9704882	no	no	yes	no	no	no	no	0.0333333	yes
re1485	FBgn0261041	chr2R	9704884	yes	no	no	yes	no	no	no	0.862528	yes
re1486	FBgn0261041	chr2R	9704898	no	no	yes	no	no	no	no	0.006045	yes
re1487	FBgn0000662	chr2R	9711400	no	no	no	yes	yes	yes	no	NA	no
re1488	NA	chr2R	9733762	no	no	no	yes	no	no	yes	NA	no
re1489	NA	chr2R	9746447	no	no	no	yes	no	no	yes	NA	no
re1490	FBgn0013733	chr2R	9767879	yes	yes	no	no	no	no	no	0.18292	yes
re1491	FBgn0013733	chr2R	9772133	no	no	yes	no	no	no	no	0.05	yes
re1492	FBgn0013733	chr2R	9772178	no	no	yes	no	no	no	no	0	yes
re1493	FBgn0013733	chr2R	9772187	no	yes	yes	no	no	no	no	0.114754	yes
re1494	FBgn0013733	chr2R	9772194	no	yes	no	no	no	no	no	0.100633	yes
re1495	FBgn0013733	chr2R	9772880	no	yes	yes	no	no	no	no	0.0179665	yes
re1496	FBgn0013733	chr2R	9773457	no	no	no	yes	yes	no	no	NA	no
re1497	FBgn0013733	chr2R	9773963	no	yes	yes	yes	no	no	no	NA	no
re1498	FBgn0013733	chr2R	9775055	no	no	yes	no	no	no	no	0.0427273	yes
re1499	FBgn0013733	chr2R	9775056	no	yes	yes	no	no	no	no	0.0685737	yes
re1500	FBgn0013733	chr2R	9775061	yes	yes	no	yes	no	no	no	0.496988	yes
re1501	FBgn0013733	chr2R	9781085	no	yes	yes	yes	no	no	no	NA	no
re1502	FBgn0013733	chr2R	9781348	no	yes	yes	no	no	no	no	NA	no
re1503	FBgn0013733	chr2R	9781435	no	no	yes	no	no	no	no	NA	no
re1504	FBgn0013733	chr2R	9781439	yes	yes	no	yes	no	no	no	NA	no
re1505	FBgn0013733	chr2R	9804342	no	no	no	yes	no	no	no	NA	no
re1506	FBgn0262739	chr2R	9841513	no	yes	no	no	no	no	no	NA	no
re1507	FBgn0033889	chr2R	9861557	no	no	no	yes	no	no	no	0	yes
re1508	FBgn0002643	chr2R	9945550	no	no	yes	no	no	no	no	0.114286	yes
re1509	FBgn0040752	chr2R	9950012	no	no	yes	yes	no	yes	no	NA	no
re1510	FBgn0040752	chr2R	9950156	yes	yes	no	yes	no	no	no	0.529514	yes
re1511	FBgn0040752	chr2R	9950273	no	no	no	yes	no	yes	no	NA	no
re1512	FBgn0040752	chr2R	9950276	no	no	yes	yes	no	yes	no	NA	no
re1513	FBgn0040752	chr2R	9950279	no	no	no	yes	no	yes	no	NA	no
re1514	FBgn0040752	chr2R	9954934	yes	no	no	no	no	yes	no	NA	no
re1515	FBgn0263780	chr2RHet	1000020	no	no	no	yes	no	yes	no	NA	no
re1516	FBgn0263780	chr2RHet	1000386	no	no	no	yes	no	yes	no	NA	no
re1517	FBgn0263780	chr2RHet	1000391	no	no	no	yes	no	yes	no	NA	no
re1518	FBgn0263780	chr2RHet	1000397	no	no	no	yes	no	yes	no	NA	no
re1519	FBgn0263780	chr2RHet	1000844	no	no	no	yes	no	yes	no	NA	no
re1520	FBgn0263780	chr2RHet	1000895	no	yes	no	yes	no	yes	no	NA	no
re1521	FBgn0263780	chr2RHet	1000927	no	yes	no	yes	no	yes	no	NA	no
re1522	FBgn0263780	chr2RHet	1000948	no	no	no	yes	no	yes	no	NA	no
re1523	FBgn0263780	chr2RHet	1003297	no	no	no	yes	no	yes	no	NA	no
re1524	FBgn0263780	chr2RHet	1003310	no	no	no	yes	no	yes	no	NA	no
re1525	FBgn0263780	chr2RHet	1003348	no	no	no	yes	no	yes	no	NA	no
re1526	FBgn0263780	chr2RHet	1003749	no	no	no	yes	no	yes	no	NA	no
re1527	NA	chr2RHet	1258560	no	no	no	yes	no	yes	yes	NA	no
re1528	NA	chr2RHet	1258576	no	no	no	yes	no	yes	yes	NA	no
re1529	FBgn0058263	chr2RHet	1266424	no	yes	no	yes	no	yes	no	NA	no
re1530	FBgn0058263	chr2RHet	1267426	no	yes	no	no	no	yes	no	NA	no
re1531	FBgn0058263	chr2RHet	1267431	no	yes	no	yes	no	yes	no	NA	no
re1532	FBgn0058263	chr2RHet	1267439	no	yes	no	no	no	yes	no	NA	no
re1533	FBgn0058263	chr2RHet	1267443	no	yes	no	yes	yes	yes	no	NA	no
re1534	FBgn0058263	chr2RHet	1269001	no	no	no	yes	no	yes	no	NA	no
re1535	FBgn0058263	chr2RHet	1269002	no	no	no	yes	no	yes	no	NA	no
re1536	FBgn0058263	chr2RHet	1269010	no	yes	no	yes	no	yes	no	NA	no
re1537	FBgn0058263	chr2RHet	1269011	no	no	no	yes	no	yes	no	NA	no
re1538	FBgn0058263	chr2RHet	1269013	no	no	no	yes	no	yes	no	NA	no
re1539	FBgn0058263	chr2RHet	1269014	no	no	no	yes	no	yes	no	NA	no
re1540	FBgn0058263	chr2RHet	1269016	no	no	no	yes	no	yes	no	NA	no
re1541	FBgn0058263	chr2RHet	1269019	no	yes	no	yes	no	yes	no	NA	no
re1542	FBgn0058263	chr2RHet	1269022	no	no	no	yes	no	yes	no	NA	no
re1543	FBgn0058263	chr2RHet	1269026	no	no	no	yes	no	yes	no	NA	no
re1544	FBgn0058263	chr2RHet	1269027	no	no	no	yes	no	yes	no	NA	no
re1545	FBgn0058263	chr2RHet	1287244	no	yes	no	no	no	no	no	NA	no
re1546	FBgn0058263	chr2RHet	1287443	no	yes	no	no	no	no	no	NA	no
re1547	FBgn0058263	chr2RHet	1288272	no	yes	no	yes	no	yes	no	NA	no
re1548	FBgn0058263	chr2RHet	1288273	no	yes	no	no	no	yes	no	NA	no
re1549	FBgn0058263	chr2RHet	1290028	no	yes	no	no	no	yes	no	NA	no
re1550	FBgn0058263	chr2RHet	1290486	no	yes	no	no	no	no	no	NA	no
re1551	FBgn0058263	chr2RHet	1290662	no	yes	no	yes	no	yes	no	NA	no
re1552	FBgn0058263	chr2RHet	1324877	no	yes	no	no	no	yes	no	NA	no
re1553	FBgn0058263	chr2RHet	1324894	no	yes	no	yes	no	yes	no	NA	no
re1554	FBgn0058263	chr2RHet	1325003	no	yes	no	no	no	yes	no	NA	no
re1555	FBgn0058263	chr2RHet	1325182	no	no	no	yes	no	yes	no	NA	no
re1556	FBgn0058263	chr2RHet	1325193	no	no	no	yes	no	yes	no	NA	no
re1557	FBgn0058263	chr2RHet	1333033	no	no	no	yes	no	no	no	NA	no
re1558	FBgn0058263	chr2RHet	1333130	no	yes	no	yes	no	no	no	NA	no
re1559	FBgn0058263	chr2RHet	1333738	no	yes	no	no	no	yes	no	NA	no
re1560	FBgn0058263	chr2RHet	1334040	no	yes	no	no	no	yes	no	NA	no
re1561	FBgn0058263	chr2RHet	1334173	no	no	no	yes	no	yes	no	NA	no
re1562	NA	chr2RHet	1411410	no	no	no	yes	no	yes	yes	NA	no
re1563	FBgn0085638	chr2RHet	1595919	no	no	no	yes	no	yes	no	NA	no
re1564	FBgn0085638	chr2RHet	1596048	no	no	no	yes	no	yes	no	NA	no
re1565	FBgn0085638	chr2RHet	1597230	no	no	no	yes	no	yes	no	NA	no
re1566	FBgn0085638	chr2RHet	1597372	no	no	no	yes	no	yes	no	NA	no
re1567	FBgn0085638	chr2RHet	1597871	no	no	no	yes	no	yes	no	NA	no
re1568	FBgn0085638	chr2RHet	1597872	no	no	no	yes	no	yes	no	NA	no
re1569	FBgn0085638	chr2RHet	1597879	no	no	no	yes	no	yes	no	NA	no
re1570	FBgn0085638	chr2RHet	1597880	no	no	no	yes	no	yes	no	NA	no
re1571	FBgn0085638	chr2RHet	1597882	no	no	no	yes	no	yes	no	NA	no
re1572	FBgn0085638	chr2RHet	1597885	no	no	no	yes	no	yes	no	NA	no
re1573	FBgn0085638	chr2RHet	1597888	no	no	no	yes	no	yes	no	NA	no
re1574	FBgn0085638	chr2RHet	1597889	no	no	no	yes	no	yes	no	NA	no
re1575	FBgn0085638	chr2RHet	1597892	no	no	no	yes	no	yes	no	NA	no
re1576	FBgn0085638	chr2RHet	1597893	no	no	no	yes	no	yes	no	NA	no
re1577	FBgn0085638	chr2RHet	1597898	no	no	no	yes	no	yes	no	NA	no
re1578	FBgn0085638	chr2RHet	1597946	no	no	no	yes	no	no	no	NA	no
re1579	FBgn0085638	chr2RHet	1597947	no	no	no	yes	no	no	no	NA	no
re1580	FBgn0085638	chr2RHet	1597961	no	no	no	yes	no	yes	no	NA	no
re1581	FBgn0085638	chr2RHet	1597962	no	no	no	yes	no	yes	no	NA	no
re1582	FBgn0085638	chr2RHet	1597963	no	no	no	yes	no	yes	no	NA	no
re1583	FBgn0085638	chr2RHet	1597966	no	no	no	yes	no	yes	no	NA	no
re1584	FBgn0085638	chr2RHet	1597996	no	no	no	yes	no	yes	no	NA	no
re1585	FBgn0085638	chr2RHet	1598000	no	no	no	yes	no	yes	no	NA	no
re1586	FBgn0085638	chr2RHet	1598001	no	no	no	yes	no	yes	no	NA	no
re1587	FBgn0085638	chr2RHet	1598002	no	no	no	yes	no	yes	no	NA	no
re1588	FBgn0085638	chr2RHet	1598008	no	no	no	yes	no	yes	no	NA	no
re1589	FBgn0085638	chr2RHet	1598010	no	no	no	yes	no	yes	no	NA	no
re1590	FBgn0085638	chr2RHet	1598011	no	no	no	yes	no	yes	no	NA	no
re1591	FBgn0085638	chr2RHet	1598012	no	no	no	yes	no	yes	no	NA	no
re1592	FBgn0085638	chr2RHet	1598102	no	no	no	yes	no	yes	no	NA	no
re1593	FBgn0085638	chr2RHet	1598433	no	no	no	yes	no	yes	no	NA	no
re1594	FBgn0085638	chr2RHet	1598650	no	no	no	yes	no	yes	no	NA	no
re1595	FBgn0085638	chr2RHet	1598857	no	no	no	yes	yes	yes	no	NA	no
re1596	FBgn0085638	chr2RHet	1606103	no	no	no	yes	no	yes	no	NA	no
re1597	FBgn0085638	chr2RHet	1606115	no	no	no	yes	no	yes	no	NA	no
re1598	FBgn0085638	chr2RHet	1607250	no	no	no	yes	no	yes	no	NA	no
re1599	FBgn0085638	chr2RHet	1618071	no	no	no	yes	no	yes	no	NA	no
re1600	FBgn0085638	chr2RHet	1618078	no	no	no	yes	no	yes	no	NA	no
re1601	FBgn0085638	chr2RHet	1618079	no	no	no	yes	no	yes	no	NA	no
re1602	FBgn0085638	chr2RHet	1618087	no	no	no	yes	no	yes	no	NA	no
re1603	FBgn0085638	chr2RHet	1618088	no	no	no	yes	no	yes	no	NA	no
re1604	FBgn0085638	chr2RHet	1618090	no	no	no	yes	no	yes	no	NA	no
re1605	FBgn0085638	chr2RHet	1618096	no	no	no	yes	no	yes	no	NA	no
re1606	FBgn0085638	chr2RHet	1621274	no	no	no	yes	no	yes	no	NA	no
re1607	FBgn0020908	chr2RHet	1729316	no	no	no	yes	no	yes	no	NA	no
re1608	FBgn0020908	chr2RHet	1729338	no	no	no	yes	no	yes	no	NA	no
re1609	FBgn0020908	chr2RHet	1729723	no	no	no	yes	no	yes	no	NA	no
re1610	NA	chr2RHet	1745879	no	no	no	yes	no	no	yes	NA	no
re1611	FBgn0260995	chr2RHet	1887244	no	no	no	yes	no	yes	no	NA	no
re1612	FBgn0260995	chr2RHet	1973347	no	no	no	yes	no	yes	no	NA	no
re1613	FBgn0003256	chr2RHet	204912	no	yes	no	no	no	yes	no	NA	no
re1614	FBgn0039959	chr2RHet	2785700	no	no	no	yes	no	yes	no	NA	no
re1615	FBgn0039959	chr2RHet	2785704	no	no	no	yes	no	yes	no	NA	no
re1616	FBgn0039959	chr2RHet	2785892	no	no	no	yes	no	yes	no	NA	no
re1617	FBgn0039959	chr2RHet	2785897	no	no	no	yes	no	yes	no	NA	no
re1618	FBgn0039959	chr2RHet	2785909	no	no	no	yes	no	yes	no	NA	no
re1619	FBgn0039959	chr2RHet	2785982	no	no	no	yes	no	yes	no	NA	no
re1620	FBgn0039959	chr2RHet	2802493	no	yes	no	no	no	yes	no	NA	no
re1621	FBgn0039959	chr2RHet	2802497	no	yes	no	no	no	yes	no	NA	no
re1622	FBgn0020660	chr2RHet	2914321	no	no	no	yes	no	yes	no	NA	no
re1623	FBgn0020660	chr2RHet	2914469	no	no	no	yes	no	yes	no	NA	no
re1624	FBgn0020660	chr2RHet	2914470	no	no	no	yes	no	yes	no	NA	no
re1625	FBgn0262124	chr2RHet	3155590	no	no	no	yes	no	yes	no	NA	no
re1626	FBgn0262124	chr2RHet	3169038	no	no	no	yes	no	yes	no	NA	no
re1627	FBgn0262124	chr2RHet	3169048	no	yes	no	no	no	yes	no	NA	no
re1628	FBgn0262124	chr2RHet	3177998	no	no	no	yes	no	yes	no	NA	no
re1629	FBgn0262124	chr2RHet	3177999	no	yes	no	no	no	yes	no	NA	no
re1630	FBgn0046706	chr2RHet	3216443	no	yes	no	no	no	yes	no	NA	no
re1631	NA	chr2RHet	3237343	no	no	no	yes	no	yes	yes	NA	no
re1632	NA	chr2RHet	3237408	no	no	no	yes	no	yes	yes	NA	no
re1633	NA	chr2RHet	3237457	no	no	no	yes	no	yes	yes	NA	no
re1634	NA	chr2RHet	3237470	no	no	no	yes	no	yes	yes	NA	no
re1635	NA	chr2RHet	3237473	no	no	no	yes	no	yes	yes	NA	no
re1636	NA	chr2RHet	3237489	no	no	no	yes	no	yes	yes	NA	no
re1637	NA	chr2RHet	3237503	no	no	no	yes	no	yes	yes	NA	no
re1638	NA	chr2RHet	3237517	no	no	no	yes	no	yes	yes	NA	no
re1639	NA	chr2RHet	3237533	no	no	no	yes	no	yes	yes	NA	no
re1640	NA	chr2RHet	3237544	no	no	no	yes	no	yes	yes	NA	no
re1641	NA	chr2RHet	395074	no	no	no	yes	no	yes	yes	NA	no
re1642	NA	chr2RHet	398182	no	no	no	yes	no	yes	yes	NA	no
re1643	FBgn0262123	chr2RHet	489214	no	no	no	yes	yes	yes	no	NA	no
re1644	FBgn0262123	chr2RHet	524088	no	no	no	yes	no	yes	no	NA	no
re1645	FBgn0069969	chr2RHet	54459	no	no	no	yes	no	yes	no	NA	no
re1646	FBgn0069969	chr2RHet	54461	no	no	no	yes	no	yes	no	NA	no
re1647	FBgn0069969	chr2RHet	54477	no	no	no	yes	no	yes	no	NA	no
re1648	FBgn0069969	chr2RHet	54478	no	no	no	yes	no	yes	no	NA	no
re1649	FBgn0069969	chr2RHet	54487	no	no	no	yes	no	yes	no	NA	no
re1650	FBgn0262123	chr2RHet	551070	no	no	no	yes	no	yes	no	NA	no
re1651	FBgn0262123	chr2RHet	551086	no	no	no	yes	no	yes	no	NA	no
re1652	FBgn0085793	chr2RHet	55533	no	no	no	yes	no	yes	no	NA	no
re1653	FBgn0085793	chr2RHet	55575	no	no	no	yes	no	yes	no	NA	no
re1654	FBgn0085793	chr2RHet	55580	no	no	no	yes	no	yes	no	NA	no
re1655	FBgn0085793	chr2RHet	55581	no	no	no	yes	no	yes	no	NA	no
re1656	NA	chr2RHet	608132	no	no	no	yes	no	yes	yes	NA	no
re1657	NA	chr2RHet	608145	no	no	no	yes	no	yes	yes	NA	no
re1658	NA	chr2RHet	608155	no	no	no	yes	no	yes	yes	NA	no
re1659	NA	chr2RHet	608157	no	no	no	yes	no	yes	yes	NA	no
re1660	NA	chr2RHet	608418	no	no	no	yes	no	yes	yes	NA	no
re1661	NA	chr2RHet	608439	no	no	no	yes	no	yes	yes	NA	no
re1662	NA	chr2RHet	608644	no	no	no	yes	no	yes	yes	NA	no
re1663	FBgn0263780	chr2RHet	616766	no	no	no	yes	no	yes	no	NA	no
re1664	FBgn0263780	chr2RHet	618383	no	yes	no	no	no	yes	no	NA	no
re1665	FBgn0263780	chr2RHet	623457	no	yes	no	no	no	yes	no	NA	no
re1666	FBgn0263780	chr2RHet	623461	no	yes	no	no	no	yes	no	NA	no
re1667	FBgn0263780	chr2RHet	634137	no	yes	no	no	no	yes	no	NA	no
re1668	FBgn0263780	chr2RHet	634765	no	yes	no	yes	no	yes	no	NA	no
re1669	FBgn0263780	chr2RHet	634871	no	yes	no	no	no	yes	no	NA	no
re1670	FBgn0263780	chr2RHet	636625	no	no	no	yes	no	no	no	NA	no
re1671	FBgn0263780	chr2RHet	639044	no	no	no	yes	no	no	no	NA	no
re1672	FBgn0263780	chr2RHet	648673	no	no	no	yes	no	no	no	NA	no
re1673	FBgn0263780	chr2RHet	659411	no	no	no	yes	no	yes	no	NA	no
re1674	FBgn0263780	chr2RHet	660324	no	no	no	yes	no	no	no	NA	no
re1675	FBgn0263780	chr2RHet	701916	no	no	no	yes	no	yes	no	NA	no
re1676	FBgn0263780	chr2RHet	727896	no	yes	no	no	no	no	no	NA	no
re1677	FBgn0263780	chr2RHet	729131	no	yes	no	yes	no	no	no	NA	no
re1678	FBgn0069969	chr2RHet	73531	no	yes	no	yes	yes	no	no	NA	no
re1679	FBgn0263780	chr2RHet	737733	no	no	no	yes	no	no	no	NA	no
re1680	FBgn0263780	chr2RHet	737746	no	no	no	yes	no	no	no	NA	no
re1681	FBgn0069969	chr2RHet	73824	no	yes	no	no	no	yes	no	NA	no
re1682	FBgn0069969	chr2RHet	73937	no	no	no	yes	no	yes	no	NA	no
re1683	FBgn0069969	chr2RHet	74979	no	yes	no	yes	no	yes	no	NA	no
re1684	FBgn0069969	chr2RHet	76235	no	yes	no	yes	no	yes	no	NA	no
re1685	FBgn0263780	chr2RHet	823660	no	yes	no	yes	no	yes	no	NA	no
re1686	FBgn0263780	chr2RHet	851361	no	yes	no	yes	no	yes	no	NA	no
re1687	FBgn0263780	chr2RHet	852492	no	yes	no	no	no	yes	no	NA	no
re1688	FBgn0263780	chr2RHet	890257	no	yes	no	no	yes	yes	no	NA	no
re1689	FBgn0263780	chr2RHet	927241	no	yes	no	no	no	no	no	NA	no
re1690	FBgn0263780	chr2RHet	934868	no	yes	no	yes	no	yes	no	NA	no
re1691	FBgn0263780	chr2RHet	934869	no	yes	no	no	no	yes	no	NA	no
re1692	FBgn0263780	chr2RHet	934945	no	yes	no	no	no	yes	no	NA	no
re1693	FBgn0263780	chr2RHet	934949	no	yes	no	no	no	yes	no	NA	no
re1694	FBgn0263780	chr2RHet	934958	no	yes	no	no	no	yes	no	NA	no
re1695	FBgn0263780	chr2RHet	935050	no	yes	no	no	no	yes	no	NA	no
re1696	FBgn0263780	chr2RHet	936557	no	yes	no	no	no	yes	no	NA	no
re1697	FBgn0263780	chr2RHet	937135	no	no	no	yes	no	yes	no	NA	no
re1698	FBgn0263780	chr2RHet	938840	no	no	no	yes	no	yes	no	NA	no
re1699	FBgn0263780	chr2RHet	944447	no	yes	no	no	no	yes	no	NA	no
re1700	FBgn0263780	chr2RHet	944452	no	yes	no	no	no	yes	no	NA	no
re1701	FBgn0263780	chr2RHet	945270	no	yes	no	no	no	yes	no	NA	no
re1702	FBgn0263780	chr2RHet	945275	no	yes	no	yes	no	yes	no	NA	no
re1703	FBgn0263780	chr2RHet	945282	no	yes	no	no	no	yes	no	NA	no
re1704	FBgn0263780	chr2RHet	945283	no	no	no	yes	no	yes	no	NA	no
re1705	FBgn0263780	chr2RHet	984996	no	no	no	yes	no	yes	no	NA	no
re1706	FBgn0263780	chr2RHet	989677	no	no	no	yes	no	yes	no	NA	no
re1707	FBgn0263780	chr2RHet	989687	no	no	no	yes	no	yes	no	NA	no
re1708	FBgn0263780	chr2RHet	989688	no	no	no	yes	no	yes	no	NA	no
re1709	FBgn0263780	chr2RHet	989699	no	no	no	yes	no	yes	no	NA	no
re1710	FBgn0263780	chr2RHet	989707	no	no	no	yes	no	yes	no	NA	no
re1711	FBgn0263780	chr2RHet	989709	no	no	no	yes	no	yes	no	NA	no
re1712	FBgn0263780	chr2RHet	989712	no	no	no	yes	no	yes	no	NA	no
re1713	FBgn0263780	chr2RHet	989716	no	no	no	yes	no	yes	no	NA	no
re1714	FBgn0263780	chr2RHet	989721	no	no	no	yes	no	yes	no	NA	no
re1715	FBgn0263780	chr2RHet	989728	no	no	no	yes	no	yes	no	NA	no
re1716	FBgn0263780	chr2RHet	989730	no	no	no	yes	no	yes	no	NA	no
re1717	FBgn0263780	chr2RHet	989732	no	no	no	yes	no	yes	no	NA	no
re1718	FBgn0263780	chr2RHet	989751	no	no	no	yes	no	yes	no	NA	no
re1719	FBgn0263780	chr2RHet	989752	no	no	no	yes	no	yes	no	NA	no
re1720	FBgn0263780	chr2RHet	989759	no	no	no	yes	no	yes	no	NA	no
re1721	FBgn0263780	chr2RHet	989763	no	no	no	yes	no	yes	no	NA	no
re1722	FBgn0263780	chr2RHet	989768	no	no	no	yes	no	yes	no	NA	no
re1723	FBgn0263780	chr2RHet	989770	no	no	no	yes	no	yes	no	NA	no
re1724	FBgn0263780	chr2RHet	989772	no	no	no	yes	no	yes	no	NA	no
re1725	FBgn0263780	chr2RHet	989774	no	no	no	yes	no	yes	no	NA	no
re1726	FBgn0263780	chr2RHet	989776	no	no	no	yes	no	yes	no	NA	no
re1727	FBgn0263780	chr2RHet	989779	no	no	no	yes	no	yes	no	NA	no
re1728	FBgn0263780	chr2RHet	989793	no	no	no	yes	no	yes	no	NA	no
re1729	FBgn0263780	chr2RHet	989796	no	no	no	yes	no	yes	no	NA	no
re1730	FBgn0263780	chr2RHet	989807	no	yes	no	yes	no	yes	no	NA	no
re1731	FBgn0263780	chr2RHet	989820	no	no	no	yes	no	yes	no	NA	no
re1732	FBgn0263780	chr2RHet	989823	no	no	no	yes	no	yes	no	NA	no
re1733	FBgn0263780	chr2RHet	989827	no	no	no	yes	no	yes	no	NA	no
re1734	FBgn0263780	chr2RHet	989851	no	yes	no	yes	no	yes	no	NA	no
re1735	FBgn0263780	chr2RHet	989853	no	yes	no	yes	no	yes	no	NA	no
re1736	FBgn0263780	chr2RHet	989860	no	no	no	yes	no	yes	no	NA	no
re1737	FBgn0263780	chr2RHet	990851	no	yes	no	yes	no	yes	no	NA	no
re1738	FBgn0052057	chr3L	10146822	no	no	no	yes	yes	no	no	NA	no
re1739	FBgn0052057	chr3L	10175998	no	yes	no	yes	no	yes	no	NA	no
re1740	FBgn0052057	chr3L	10176054	no	yes	no	yes	no	no	no	NA	no
re1741	FBgn0052057	chr3L	10178857	no	no	no	yes	no	no	no	NA	no
re1742	FBgn0024277	chr3L	1026639	no	yes	no	yes	no	no	no	0.0660436	yes
re1743	FBgn0024277	chr3L	1027109	yes	yes	no	yes	no	no	no	0.25963	yes
re1744	FBgn0024277	chr3L	1027114	no	no	yes	no	no	no	no	0.0412088	yes
re1745	FBgn0024277	chr3L	1034384	no	yes	no	yes	no	no	no	NA	no
re1746	FBgn0024277	chr3L	1034386	no	yes	no	yes	no	no	no	NA	no
re1747	NA	chr3L	10351112	no	no	no	yes	yes	yes	yes	NA	no
re1748	FBgn0004870	chr3L	1046651	no	no	no	yes	no	yes	no	NA	no
re1749	FBgn0052064	chr3L	10484654	no	no	yes	no	no	no	no	NA	no
re1750	FBgn0052062	chr3L	10509487	no	no	no	yes	no	yes	no	NA	no
re1751	FBgn0052062	chr3L	10509494	no	yes	no	no	no	yes	no	NA	no
re1752	FBgn0052062	chr3L	10549326	no	no	no	yes	yes	no	no	NA	no
re1753	FBgn0052062	chr3L	10566720	yes	no	no	no	no	no	no	0.0714286	yes
re1754	FBgn0036094	chr3L	10637176	no	no	no	yes	yes	no	no	NA	no
re1755	FBgn0052066	chr3L	10652146	no	no	no	yes	yes	no	no	NA	no
re1756	FBgn0010762	chr3L	10665357	no	no	no	yes	no	no	no	NA	no
re1757	FBgn0036099	chr3L	10685078	no	no	yes	no	no	no	no	0.208333	yes
re1758	FBgn0026160	chr3L	10866805	no	yes	no	no	yes	no	no	NA	no
re1759	FBgn0263776	chr3L	11031140	yes	no	no	yes	no	no	no	0.0279734	yes
re1760	FBgn0036125	chr3L	11088915	yes	no	no	no	yes	no	no	NA	no
re1761	FBgn0260795	chr3L	11123090	no	yes	no	no	yes	no	no	NA	no
re1762	FBgn0260795	chr3L	11126644	yes	no	no	no	no	no	no	0.0117188	yes
re1763	FBgn0036143	chr3L	11168631	no	no	yes	no	no	no	no	NA	no
re1764	FBgn0036143	chr3L	11168780	no	no	yes	no	no	yes	no	NA	no
re1765	FBgn0036143	chr3L	11168868	yes	no	no	no	no	no	no	NA	no
re1766	FBgn0036143	chr3L	11168869	no	no	yes	no	no	no	no	NA	no
re1767	FBgn0036143	chr3L	11168876	yes	no	no	yes	no	no	no	NA	no
re1768	FBgn0036143	chr3L	11168895	yes	no	no	yes	no	no	no	NA	no
re1769	FBgn0036143	chr3L	11168991	no	no	no	yes	no	no	no	NA	no
re1770	FBgn0036143	chr3L	11168995	no	no	no	yes	no	no	no	NA	no
re1771	FBgn0036143	chr3L	11168996	no	no	no	yes	no	no	no	NA	no
re1772	FBgn0036143	chr3L	11169283	no	no	yes	yes	no	no	no	NA	no
re1773	FBgn0036143	chr3L	11169285	no	no	yes	yes	no	no	no	NA	no
re1774	FBgn0036147	chr3L	11196166	no	no	no	yes	yes	no	no	NA	no
re1775	FBgn0064766	chr3L	11204285	no	no	no	yes	yes	no	no	NA	no
re1776	FBgn0064766	chr3L	11204300	no	no	no	yes	yes	no	no	NA	no
re1777	FBgn0261553	chr3L	11218211	no	no	no	yes	no	no	no	0	yes
re1778	FBgn0261553	chr3L	11218220	yes	no	no	no	no	no	no	0.0166667	yes
re1779	FBgn0261553	chr3L	11218250	yes	yes	no	yes	no	no	no	0.362194	yes
re1780	FBgn0261553	chr3L	11218378	yes	no	no	no	no	no	no	0.156595	yes
re1781	FBgn0261553	chr3L	11218585	no	no	yes	no	no	no	no	0.0740741	yes
re1782	FBgn0036169	chr3L	11512914	no	no	no	yes	yes	no	no	NA	no
re1783	FBgn0259481	chr3L	11517537	no	no	yes	no	yes	yes	no	NA	no
re1784	FBgn0259481	chr3L	11536097	no	yes	no	no	no	no	no	NA	no
re1785	FBgn0263569	chr3L	11545692	no	yes	no	yes	no	yes	no	NA	no
re1786	FBgn0263569	chr3L	11545700	no	yes	no	no	no	yes	no	NA	no
re1787	FBgn0259481	chr3L	11546420	no	yes	no	yes	no	yes	no	NA	no
re1788	FBgn0259481	chr3L	11546430	no	yes	no	yes	no	yes	no	NA	no
re1789	FBgn0259481	chr3L	11546433	no	yes	no	yes	no	yes	no	NA	no
re1790	FBgn0259481	chr3L	11552670	no	no	no	yes	no	no	no	NA	no
re1791	NA	chr3L	11643123	no	no	no	yes	yes	no	yes	NA	no
re1792	FBgn0052085	chr3L	11663933	no	no	no	yes	yes	no	no	NA	no
re1793	FBgn0015828	chr3L	11676655	yes	no	no	no	yes	no	no	NA	no
re1794	FBgn0036202	chr3L	11727762	no	no	no	yes	no	no	no	NA	no
re1795	FBgn0036202	chr3L	11739731	no	no	no	yes	no	no	no	NA	no
re1796	FBgn0036202	chr3L	11758081	no	no	no	yes	no	no	no	NA	no
re1797	FBgn0036203	chr3L	11761954	yes	no	no	no	no	no	no	NA	no
re1798	FBgn0036203	chr3L	11761984	yes	no	no	no	no	no	no	NA	no
re1799	FBgn0036203	chr3L	11762356	yes	no	no	no	no	no	no	NA	no
re1800	FBgn0036203	chr3L	11762639	yes	no	no	no	yes	no	no	NA	no
re1801	FBgn0036203	chr3L	11762659	yes	no	no	no	yes	no	no	NA	no
re1802	FBgn0036203	chr3L	11762758	yes	no	no	no	no	no	no	NA	no
re1803	FBgn0036203	chr3L	11762857	yes	no	no	no	no	no	no	NA	no
re1804	FBgn0036203	chr3L	11763055	yes	no	no	no	yes	no	no	NA	no
re1805	FBgn0036203	chr3L	11763154	yes	no	no	no	no	no	no	NA	no
re1806	FBgn0036203	chr3L	11763255	yes	no	no	no	yes	no	no	NA	no
re1807	FBgn0036203	chr3L	11763437	yes	no	no	no	yes	no	no	NA	no
re1808	FBgn0036203	chr3L	11763457	yes	no	no	no	no	no	no	NA	no
re1809	FBgn0036203	chr3L	11763598	yes	no	no	no	no	no	no	NA	no
re1810	FBgn0036203	chr3L	11763658	yes	no	no	no	no	no	no	NA	no
re1811	FBgn0036203	chr3L	11763688	yes	no	no	no	no	no	no	NA	no
re1812	FBgn0036203	chr3L	11763760	yes	no	no	no	no	no	no	NA	no
re1813	FBgn0036203	chr3L	11763790	yes	no	no	no	no	no	no	NA	no
re1814	FBgn0036203	chr3L	11763862	yes	no	no	no	no	no	no	NA	no
re1815	FBgn0036203	chr3L	11763892	yes	no	no	no	no	no	no	NA	no
re1816	FBgn0000404	chr3L	11820677	no	no	no	yes	yes	no	no	NA	no
re1817	FBgn0053265	chr3L	11964001	yes	no	no	no	no	no	no	NA	no
re1818	FBgn0053265	chr3L	11965009	yes	no	no	no	no	no	no	NA	no
re1819	FBgn0053265	chr3L	11965441	yes	no	no	no	no	no	no	NA	no
re1820	FBgn0053265	chr3L	11965585	yes	no	no	no	yes	no	no	NA	no
re1821	FBgn0004427	chr3L	1210765	yes	no	no	no	no	no	no	NA	no
re1822	FBgn0004426	chr3L	1210848	yes	no	no	yes	yes	no	no	NA	no
re1823	FBgn0004426	chr3L	1210884	yes	no	no	no	yes	no	no	NA	no
re1824	FBgn0004427	chr3L	1210905	yes	no	no	no	yes	no	no	NA	no
re1825	FBgn0022959	chr3L	12116325	no	no	no	yes	yes	no	no	NA	no
re1826	FBgn0260941	chr3L	12204771	yes	yes	no	yes	no	no	no	0.368421	yes
re1827	FBgn0260941	chr3L	12204856	no	yes	yes	yes	no	no	no	0.202041	yes
re1828	FBgn0260941	chr3L	12204860	no	no	yes	no	no	no	no	0.0857143	yes
re1829	FBgn0260941	chr3L	12204865	no	yes	yes	no	no	no	no	0.182593	yes
re1830	FBgn0260941	chr3L	12205248	no	no	no	yes	no	no	no	NA	no
re1831	FBgn0260941	chr3L	12205384	no	no	yes	no	no	no	no	NA	no
re1832	FBgn0260941	chr3L	12205409	no	no	yes	yes	no	no	no	0.854497	yes
re1833	FBgn0260941	chr3L	12233064	no	no	no	yes	yes	no	no	NA	no
re1834	FBgn0004430	chr3L	1227904	no	no	no	yes	no	no	no	NA	no
re1835	FBgn0264272	chr3L	1230644	no	no	no	yes	yes	no	no	NA	no
re1836	FBgn0036279	chr3L	12362021	yes	no	no	no	no	no	no	0	yes
re1837	FBgn0052103	chr3L	12397053	yes	no	no	no	no	no	no	0	yes
re1838	FBgn0052103	chr3L	12405175	yes	no	no	no	no	no	no	0.0909091	yes
re1839	FBgn0052103	chr3L	12406651	yes	no	no	no	yes	no	no	NA	no
re1840	FBgn0002466	chr3L	12501940	no	no	no	yes	yes	no	no	NA	no
re1841	FBgn0041775	chr3L	12512562	no	no	no	yes	yes	no	no	NA	no
re1842	FBgn0041775	chr3L	12512698	no	no	no	yes	yes	no	no	NA	no
re1843	FBgn0020388	chr3L	12516676	yes	no	no	no	no	no	no	0.0322581	yes
re1844	FBgn0052113	chr3L	12761357	no	no	no	yes	yes	no	no	NA	no
re1845	FBgn0036316	chr3L	12819788	no	no	no	yes	yes	no	no	NA	no
re1846	FBgn0036319	chr3L	12846873	no	no	no	yes	yes	no	no	NA	no
re1847	FBgn0036319	chr3L	12849691	no	no	no	yes	yes	no	no	NA	no
re1848	FBgn0036329	chr3L	12989956	yes	no	no	no	no	no	no	NA	no
re1849	FBgn0036337	chr3L	13013548	yes	yes	no	yes	no	no	no	0.121951	yes
re1850	FBgn0036340	chr3L	13031538	yes	yes	no	yes	no	no	no	0.5	yes
re1851	FBgn0035203	chr3L	1303608	yes	no	no	no	yes	no	no	NA	no
re1852	FBgn0003034	chr3L	13294810	yes	no	no	no	no	no	no	NA	no
re1853	FBgn0052121	chr3L	13411207	yes	no	no	yes	no	no	no	NA	no
re1854	FBgn0036360	chr3L	13428285	no	no	no	yes	no	no	no	NA	no
re1855	FBgn0036369	chr3L	13460546	yes	yes	no	no	no	no	no	0.555556	yes
re1856	FBgn0036373	chr3L	13487793	no	no	no	yes	no	no	no	NA	no
re1857	NA	chr3L	13495510	no	no	no	yes	no	no	yes	NA	no
re1858	FBgn0003138	chr3L	1350038	no	yes	no	no	no	no	no	NA	no
re1859	FBgn0086785	chr3L	13505404	yes	no	no	no	yes	no	no	NA	no
re1860	NA	chr3L	13528516	no	no	no	yes	yes	no	yes	NA	no
re1861	FBgn0264001	chr3L	13593386	no	no	no	yes	yes	no	no	NA	no
re1862	NA	chr3L	13696983	no	no	no	yes	no	no	yes	NA	no
re1863	FBgn0029167	chr3L	13851674	no	no	no	yes	yes	no	no	NA	no
re1864	FBgn0029167	chr3L	13853007	no	no	no	yes	yes	no	no	NA	no
re1865	FBgn0036381	chr3L	13854637	yes	no	no	no	no	no	no	0	yes
re1866	NA	chr3L	13862666	no	no	no	yes	yes	no	yes	NA	no
re1867	FBgn0264006	chr3L	13864106	no	no	no	yes	no	no	no	0	yes
re1868	NA	chr3L	13875879	no	yes	no	no	no	no	yes	NA	no
re1869	FBgn0264006	chr3L	13882062	no	no	no	yes	yes	no	no	NA	no
re1870	FBgn0264006	chr3L	13894838	no	no	no	yes	yes	no	no	NA	no
re1871	FBgn0026376	chr3L	13905361	no	no	no	yes	yes	no	no	NA	no
re1872	FBgn0026376	chr3L	13912534	no	no	no	yes	yes	no	no	NA	no
re1873	FBgn0036386	chr3L	13920102	no	no	no	yes	no	no	no	NA	no
re1874	FBgn0001108	chr3L	13923052	yes	no	no	yes	no	no	no	NA	no
re1875	FBgn0001108	chr3L	13926246	no	no	no	yes	yes	no	no	NA	no
re1876	FBgn0001108	chr3L	13926276	no	no	no	yes	yes	no	no	NA	no
re1877	FBgn0052137	chr3L	13953084	no	no	no	yes	yes	no	no	NA	no
re1878	FBgn0025874	chr3L	13955882	no	no	no	yes	yes	no	no	NA	no
re1879	FBgn0263232	chr3L	13960424	no	no	no	yes	yes	no	no	NA	no
re1880	FBgn0001216	chr3L	13967278	no	no	no	yes	yes	no	no	NA	no
re1881	FBgn0036397	chr3L	13993255	yes	no	no	no	no	no	no	NA	no
re1882	FBgn0036397	chr3L	13994097	no	no	no	yes	no	no	no	NA	no
re1883	FBgn0036397	chr3L	13994218	no	no	no	yes	yes	no	no	NA	no
re1884	FBgn0036398	chr3L	13996087	no	yes	no	no	no	no	no	NA	no
re1885	FBgn0036398	chr3L	14008322	no	yes	no	no	yes	no	no	NA	no
re1886	FBgn0052138	chr3L	14056220	no	no	no	yes	yes	no	no	NA	no
re1887	FBgn0052138	chr3L	14059813	no	no	no	yes	yes	no	no	NA	no
re1888	FBgn0052138	chr3L	14063632	no	no	no	yes	no	no	no	NA	no
re1889	NA	chr3L	14064610	no	no	no	yes	yes	yes	yes	NA	no
re1890	FBgn0042630	chr3L	14105736	no	no	no	yes	yes	no	no	NA	no
re1891	FBgn0013718	chr3L	14205309	no	no	no	yes	yes	no	no	NA	no
re1892	FBgn0013718	chr3L	14221088	no	no	no	yes	yes	no	no	NA	no
re1893	FBgn0085273	chr3L	14228397	no	no	no	yes	yes	no	no	NA	no
re1894	FBgn0036417	chr3L	14229840	no	no	no	yes	yes	no	no	NA	no
re1895	FBgn0001085	chr3L	14361116	no	no	no	yes	yes	no	no	NA	no
re1896	FBgn0087007	chr3L	14419556	no	no	no	yes	yes	no	no	NA	no
re1897	FBgn0087007	chr3L	14432593	no	no	no	yes	yes	no	no	NA	no
re1898	FBgn0013263	chr3L	14748155	no	no	no	yes	no	no	no	NA	no
re1899	FBgn0036446	chr3L	14758047	no	no	no	yes	yes	no	no	NA	no
re1900	FBgn0036446	chr3L	14758982	no	no	yes	no	no	no	no	NA	no
re1901	FBgn0036451	chr3L	14792130	no	no	yes	no	no	no	no	0.195652	yes
re1902	FBgn0036451	chr3L	14792219	no	no	yes	no	no	no	no	0.0169492	yes
re1903	FBgn0036451	chr3L	14792353	yes	no	no	yes	no	no	no	0.0686708	yes
re1904	FBgn0036454	chr3L	14855638	no	no	no	yes	yes	no	no	NA	no
re1905	FBgn0036454	chr3L	14859350	no	yes	no	no	no	no	no	0.0238095	yes
re1906	NA	chr3L	1490348	no	no	no	yes	no	yes	yes	NA	no
re1907	FBgn0028577	chr3L	1498050	no	no	yes	no	no	no	no	0.139491	yes
re1908	FBgn0035227	chr3L	1526045	no	no	no	yes	no	no	no	NA	no
re1909	FBgn0036496	chr3L	15465541	no	no	no	yes	no	yes	no	NA	no
re1910	FBgn0000565	chr3L	15506114	yes	no	no	no	no	no	no	0	yes
re1911	NA	chr3L	15510505	no	no	no	yes	no	no	yes	NA	no
re1912	FBgn0036505	chr3L	15514986	no	no	yes	no	no	no	no	0	yes
re1913	NA	chr3L	15525990	no	no	no	yes	no	no	yes	NA	no
re1914	FBgn0087035	chr3L	15548271	no	no	no	yes	no	yes	no	NA	no
re1915	FBgn0035232	chr3L	1556299	no	no	no	yes	no	no	no	0	yes
re1916	FBgn0036542	chr3L	15886862	no	no	no	yes	yes	yes	no	NA	no
re1917	FBgn0036542	chr3L	15888855	no	no	no	yes	no	no	no	NA	no
re1918	FBgn0036545	chr3L	15949133	yes	no	no	no	yes	no	no	NA	no
re1919	FBgn0036545	chr3L	15949184	yes	no	no	no	no	no	no	0.0377493	yes
re1920	FBgn0000212	chr3L	15964069	no	no	yes	no	no	no	no	0	yes
re1921	FBgn0036556	chr3L	15997256	no	yes	no	no	no	no	no	NA	no
re1922	FBgn0036556	chr3L	15997307	no	yes	no	no	no	no	no	NA	no
re1923	FBgn0005536	chr3L	16045331	no	yes	no	yes	no	yes	no	NA	no
re1924	FBgn0263603	chr3L	16104037	no	yes	no	no	no	no	no	0.117692	yes
re1925	FBgn0263603	chr3L	16104689	no	yes	yes	yes	no	no	no	0.220588	yes
re1926	FBgn0036576	chr3L	16133495	no	no	yes	no	no	no	no	0.107143	yes
re1927	FBgn0035244	chr3L	1620844	no	no	yes	no	no	yes	no	NA	no
re1928	FBgn0036624	chr3L	16381462	yes	no	no	no	no	no	no	NA	no
re1929	FBgn0036624	chr3L	16381480	yes	no	no	no	no	no	no	NA	no
re1930	FBgn0014163	chr3L	16404460	yes	no	no	no	no	no	no	0.0235294	yes
re1931	FBgn0035253	chr3L	1656150	yes	no	no	no	no	no	no	0.190283	yes
re1932	FBgn0035253	chr3L	1659705	no	yes	no	no	no	no	no	0.0467708	yes
re1933	FBgn0036652	chr3L	16667772	no	no	no	yes	yes	no	no	NA	no
re1934	FBgn0063485	chr3L	16671630	no	no	no	yes	yes	yes	no	NA	no
re1935	FBgn0000414	chr3L	16708947	no	yes	yes	no	no	no	no	NA	no
re1936	FBgn0036663	chr3L	16786754	yes	no	no	no	no	no	no	0	yes
re1937	FBgn0036663	chr3L	16797908	no	yes	no	no	no	no	no	NA	no
re1938	FBgn0036666	chr3L	16837495	yes	no	no	no	no	no	no	0	yes
re1939	FBgn0003410	chr3L	16849696	yes	no	no	no	no	no	no	0	yes
re1940	FBgn0261565	chr3L	16901985	no	no	no	yes	no	no	no	NA	no
re1941	NA	chr3L	16961201	no	no	no	yes	no	no	yes	NA	no
re1942	FBgn0036684	chr3L	16992953	yes	no	no	no	yes	no	no	NA	no
re1943	FBgn0260943	chr3L	17068727	no	yes	no	yes	no	no	no	NA	no
re1944	FBgn0260943	chr3L	17205143	no	yes	no	no	no	no	no	NA	no
re1945	FBgn0260943	chr3L	17212367	no	yes	no	no	no	no	no	NA	no
re1946	FBgn0260943	chr3L	17229276	no	yes	no	no	no	no	no	NA	no
re1947	FBgn0260943	chr3L	17229277	no	yes	no	no	no	no	no	NA	no
re1948	FBgn0036717	chr3L	17377854	yes	no	no	no	yes	no	no	NA	no
re1949	FBgn0036717	chr3L	17378172	yes	no	no	no	no	no	no	NA	no
re1950	FBgn0036717	chr3L	17379024	yes	no	no	no	no	no	no	NA	no
re1951	FBgn0036728	chr3L	17468261	no	no	no	yes	yes	no	no	NA	no
re1952	FBgn0036738	chr3L	17543007	yes	no	no	no	no	no	no	NA	no
re1953	FBgn0000567	chr3L	17590846	no	no	no	yes	yes	no	no	NA	no
re1954	FBgn0000567	chr3L	17590965	no	yes	no	no	no	no	no	NA	no
re1955	FBgn0036746	chr3L	17661501	no	no	no	yes	no	no	no	0	yes
re1956	NA	chr3L	17683093	no	no	no	yes	yes	no	yes	NA	no
re1957	FBgn0250789	chr3L	1781211	no	yes	yes	no	no	no	no	0.043798	yes
re1958	FBgn0250789	chr3L	1781407	no	no	yes	no	no	no	no	0.0155644	yes
re1959	FBgn0250789	chr3L	1781408	no	yes	yes	no	no	no	no	0.0823888	yes
re1960	FBgn0250789	chr3L	1782670	yes	yes	no	yes	no	no	no	0.428459	yes
re1961	NA	chr3L	17944669	no	no	no	yes	no	no	yes	NA	no
re1962	FBgn0000568	chr3L	17972762	no	no	no	yes	no	yes	no	NA	no
re1963	FBgn0000568	chr3L	17972844	no	no	no	yes	no	no	no	NA	no
re1964	FBgn0000568	chr3L	17972926	no	yes	no	no	no	no	no	NA	no
re1965	FBgn0004636	chr3L	1859290	no	no	yes	no	yes	no	no	NA	no
re1966	FBgn0036801	chr3L	18657555	yes	no	no	no	no	no	no	0.0552738	yes
re1967	FBgn0042134	chr3L	18663995	yes	no	no	yes	no	no	no	0.0169931	yes
re1968	FBgn0036806	chr3L	18678320	no	no	no	yes	yes	no	no	NA	no
re1969	FBgn0036806	chr3L	18678524	no	no	no	yes	yes	no	no	NA	no
re1970	FBgn0001078	chr3L	18748272	yes	no	no	no	no	no	no	0.0331689	yes
re1971	NA	chr3L	18793941	no	no	no	yes	yes	no	yes	NA	no
re1972	FBgn0036814	chr3L	18812662	no	no	no	yes	no	no	no	NA	no
re1973	FBgn0014075	chr3L	18868083	yes	no	no	no	no	no	no	0.0754717	yes
re1974	FBgn0036821	chr3L	18871688	no	no	no	yes	yes	no	no	NA	no
re1975	FBgn0036821	chr3L	18872036	no	no	no	yes	yes	no	no	NA	no
re1976	FBgn0036824	chr3L	18890669	no	no	no	yes	yes	no	no	NA	no
re1977	FBgn0052204	chr3L	18915709	no	no	no	yes	yes	no	no	NA	no
re1978	FBgn0052204	chr3L	18915833	no	no	no	yes	yes	no	no	NA	no
re1979	FBgn0036844	chr3L	19059532	no	no	no	yes	no	no	no	0.4625	yes
re1980	FBgn0036844	chr3L	19060999	no	no	no	yes	yes	no	no	NA	no
re1981	FBgn0036844	chr3L	19063711	no	no	no	yes	yes	no	no	NA	no
re1982	NA	chr3L	19099147	no	no	no	yes	no	yes	yes	NA	no
re1983	FBgn0036851	chr3L	19100649	no	no	yes	no	no	no	no	NA	no
re1984	FBgn0036851	chr3L	19100775	yes	no	no	no	no	no	no	NA	no
re1985	FBgn0036851	chr3L	19103388	no	no	no	yes	yes	no	no	NA	no
re1986	FBgn0052203	chr3L	19122313	yes	no	no	no	no	no	no	NA	no
re1987	FBgn0016797	chr3L	19140108	no	no	no	yes	yes	no	no	NA	no
re1988	FBgn0016797	chr3L	19153149	no	no	no	yes	yes	no	no	NA	no
re1989	FBgn0036862	chr3L	19276299	no	no	yes	no	no	no	no	0.0186083	yes
re1990	FBgn0036862	chr3L	19276300	yes	no	no	yes	no	no	no	0.0840128	yes
re1991	FBgn0036862	chr3L	19276358	no	no	yes	no	no	no	no	0.0150384	yes
re1992	FBgn0036862	chr3L	19276364	yes	yes	no	yes	no	no	no	0.402051	yes
re1993	FBgn0036862	chr3L	19276365	yes	no	no	yes	no	no	no	0.0666667	yes
re1994	FBgn0028380	chr3L	19287959	yes	no	no	no	no	no	no	NA	no
re1995	FBgn0052206	chr3L	19334668	no	no	no	yes	yes	no	no	NA	no
re1996	FBgn0052206	chr3L	19405078	no	no	no	yes	yes	no	no	NA	no
re1997	FBgn0002872	chr3L	1945203	no	no	no	yes	no	no	no	NA	no
re1998	FBgn0036882	chr3L	19535465	no	no	no	yes	no	no	no	NA	no
[truncated: 3,304 more rows]
