# Supplementary material for: Genetic Determinants of RNA Editing Levels of ADAR Targets in Drosophila melanogaster
Source: G3 (Bethesda). 2015 Dec 11;6(2):391–6. doi: 10.1534/g3.115.024471 (PMC4751558; doi:10.1534/g3.115.024471)
Supplement: Supporting Information [file supp_g3.115.024471_TableS3.xlsx]

## Sheet: Sheet1
Table S3 RNA editing sites and associated edQTNs (P<10-8).
re	FlyBase ID	Gene Name	Chromosome	RE-site	edQTN	P-value
re3	FBgn0031294	IA-2	chr2L	1010857	1010859	8.17739e-09
re345	FBgn0032901	sky	chr2L	20872840	20872520	3.23476e-09
re986	FBgn0259210	prom	chr2R	20306770	20307490	2.20875e-10
re986	FBgn0259210	prom	chr2R	20306770	20307596	7.36167e-09
re987	FBgn0259210	prom	chr2R	20306773	20307490	1.58271e-11
re987	FBgn0259210	prom	chr2R	20306773	20307596	3.31293e-10
re1485	FBgn0261041	stj	chr2R	9704884	9704591	1.61809e-09
re1485	FBgn0261041	stj	chr2R	9704884	9704596	1.61809e-09
re2001	FBgn0004623	Gβ76C	chr3L	19682867	19681181	8.60462e-09
re2001	FBgn0004623	Gβ76C	chr3L	19682867	19682544	3.86712e-10
re2001	FBgn0004623	Gβ76C	chr3L	19682867	19682869	1.74933e-12
re2002	FBgn0004623	Gβ76C	chr3L	19682970	19682869	9.0003e-12
re2003	FBgn0004623	Gβ76C	chr3L	19682971	19682869	5.70619e-12
re2399	FBgn0260657	CG42540	chr3L	4590708	4590740	2.71295e-09
re2405	FBgn0260657	CG42540	chr3L	4591222	4591093	2.74404e-09
re2757	FBgn0087005	rtp	chr3R	1061931	966495	1.77288e-09
re2757	FBgn0087005	rtp	chr3R	1061931	967173	7.08978e-10
re2757	FBgn0087005	rtp	chr3R	1061931	967896	7.08978e-10
re2757	FBgn0087005	rtp	chr3R	1061931	968807	4.04067e-10
re2757	FBgn0087005	rtp	chr3R	1061931	968969	2.76026e-10
re2757	FBgn0087005	rtp	chr3R	1061931	969064	3.52268e-10
re2757	FBgn0087005	rtp	chr3R	1061931	969721	2.92256e-10
re2757	FBgn0087005	rtp	chr3R	1061931	976379	4.35421e-10
re2757	FBgn0087005	rtp	chr3R	1061931	978791	4.35421e-10
re2757	FBgn0087005	rtp	chr3R	1061931	979969	7.62673e-10
re2757	FBgn0087005	rtp	chr3R	1061931	982525	1.98941e-09
re2757	FBgn0087005	rtp	chr3R	1061931	987897	1.61116e-09
re2757	FBgn0087005	rtp	chr3R	1061931	989078	6.7648e-10
re2757	FBgn0087005	rtp	chr3R	1061931	990080	4.4987e-10
re2757	FBgn0087005	rtp	chr3R	1061931	991668	1.95448e-09
re2757	FBgn0087005	rtp	chr3R	1061931	992540	4.12291e-09
re2757	FBgn0087005	rtp	chr3R	1061931	996013	2.82738e-09
re2757	FBgn0087005	rtp	chr3R	1061931	1001416	1.95506e-09
re2757	FBgn0087005	rtp	chr3R	1061931	1001423	1.95506e-09
re2757	FBgn0087005	rtp	chr3R	1061931	1002409	1.99463e-09
re2757	FBgn0087005	rtp	chr3R	1061931	1004673	1.95506e-09
re2757	FBgn0087005	rtp	chr3R	1061931	1007256	1.48591e-09
re2757	FBgn0087005	rtp	chr3R	1061931	1011535	1.95506e-09
re2757	FBgn0087005	rtp	chr3R	1061931	1011711	1.27634e-09
re2757	FBgn0087005	rtp	chr3R	1061931	1011756	1.95506e-09
re2757	FBgn0087005	rtp	chr3R	1061931	1012519	1.95506e-09
re2757	FBgn0087005	rtp	chr3R	1061931	1013836	1.95506e-09
re2757	FBgn0087005	rtp	chr3R	1061931	1014928	1.91199e-09
re2757	FBgn0087005	rtp	chr3R	1061931	1015556	1.91199e-09
re2757	FBgn0087005	rtp	chr3R	1061931	1015673	1.78932e-09
re2757	FBgn0087005	rtp	chr3R	1061931	1018332	1.68995e-09
re2757	FBgn0087005	rtp	chr3R	1061931	1018790	2.00169e-09
re2757	FBgn0087005	rtp	chr3R	1061931	1020923	1.31241e-09
re2757	FBgn0087005	rtp	chr3R	1061931	1024720	6.55604e-09
re2757	FBgn0087005	rtp	chr3R	1061931	1024771	1.27796e-09
re2757	FBgn0087005	rtp	chr3R	1061931	1027552	2.41801e-09
re2757	FBgn0087005	rtp	chr3R	1061931	1027698	7.55236e-10
re2757	FBgn0087005	rtp	chr3R	1061931	1027759	2.41801e-09
re2757	FBgn0087005	rtp	chr3R	1061931	1029567	2.36114e-09
re2757	FBgn0087005	rtp	chr3R	1061931	1032899	3.30201e-10
re2757	FBgn0087005	rtp	chr3R	1061931	1035751	2.41801e-09
re2757	FBgn0087005	rtp	chr3R	1061931	1036032	5.50569e-09
re2757	FBgn0087005	rtp	chr3R	1061931	1036256	2.30147e-09
re2757	FBgn0087005	rtp	chr3R	1061931	1037719	1.11875e-09
re2757	FBgn0087005	rtp	chr3R	1061931	1038791	6.43495e-09
re2757	FBgn0087005	rtp	chr3R	1061931	1039104	2.46569e-09
re2757	FBgn0087005	rtp	chr3R	1061931	1039493	8.17189e-09
re2757	FBgn0087005	rtp	chr3R	1061931	1041343	5.55261e-09
re2757	FBgn0087005	rtp	chr3R	1061931	1043529	3.6735e-10
re2757	FBgn0087005	rtp	chr3R	1061931	1044632	1.99798e-09
re2757	FBgn0087005	rtp	chr3R	1061931	1047362	1.08961e-10
re2757	FBgn0087005	rtp	chr3R	1061931	1050300	1.23676e-09
re2757	FBgn0087005	rtp	chr3R	1061931	1050469	2.50466e-10
re2757	FBgn0087005	rtp	chr3R	1061931	1051417	4.95408e-09
re2757	FBgn0087005	rtp	chr3R	1061931	1051950	2.3175e-11
re2757	FBgn0087005	rtp	chr3R	1061931	1052997	4.05423e-11
re2757	FBgn0087005	rtp	chr3R	1061931	1055184	9.35626e-12
re2757	FBgn0087005	rtp	chr3R	1061931	1056333	8.02672e-10
re2757	FBgn0087005	rtp	chr3R	1061931	1059727	2.3175e-11
re2757	FBgn0087005	rtp	chr3R	1061931	1060346	1.36351e-11
re2757	FBgn0087005	rtp	chr3R	1061931	1061987	2.70714e-09
re2757	FBgn0087005	rtp	chr3R	1061931	1065359	6.34297e-10
re2762	FBgn0087005	rtp	chr3R	1062097	966495	9.82242e-09
re2762	FBgn0087005	rtp	chr3R	1062097	967173	4.70644e-10
re2762	FBgn0087005	rtp	chr3R	1062097	967896	4.70644e-10
re2762	FBgn0087005	rtp	chr3R	1062097	968807	2.79526e-10
re2762	FBgn0087005	rtp	chr3R	1062097	968969	1.9723e-10
re2762	FBgn0087005	rtp	chr3R	1062097	969064	2.42369e-10
re2762	FBgn0087005	rtp	chr3R	1062097	969721	1.87525e-10
re2762	FBgn0087005	rtp	chr3R	1062097	972468	3.25934e-10
re2762	FBgn0087005	rtp	chr3R	1062097	972499	5.29968e-09
re2762	FBgn0087005	rtp	chr3R	1062097	974014	1.46572e-11
re2762	FBgn0087005	rtp	chr3R	1062097	976379	2.42019e-10
re2762	FBgn0087005	rtp	chr3R	1062097	978791	2.42019e-10
re2762	FBgn0087005	rtp	chr3R	1062097	979969	1.40336e-10
re2762	FBgn0087005	rtp	chr3R	1062097	982525	3.00326e-10
re2762	FBgn0087005	rtp	chr3R	1062097	983476	6.17688e-09
re2762	FBgn0087005	rtp	chr3R	1062097	987088	3.87835e-09
re2762	FBgn0087005	rtp	chr3R	1062097	987897	5.83949e-10
re2762	FBgn0087005	rtp	chr3R	1062097	989078	2.23752e-10
re2762	FBgn0087005	rtp	chr3R	1062097	990080	1.91006e-10
re2762	FBgn0087005	rtp	chr3R	1062097	991668	9.97868e-10
re2762	FBgn0087005	rtp	chr3R	1062097	992540	1.24946e-09
re2762	FBgn0087005	rtp	chr3R	1062097	994589	4.16468e-09
re2762	FBgn0087005	rtp	chr3R	1062097	995022	4.33189e-09
re2762	FBgn0087005	rtp	chr3R	1062097	996013	5.42957e-10
re2762	FBgn0087005	rtp	chr3R	1062097	997619	2.35582e-09
re2762	FBgn0087005	rtp	chr3R	1062097	997620	4.48952e-09
re2762	FBgn0087005	rtp	chr3R	1062097	1001416	5.53491e-10
re2762	FBgn0087005	rtp	chr3R	1062097	1001423	5.53491e-10
re2762	FBgn0087005	rtp	chr3R	1062097	1002409	3.97943e-10
re2762	FBgn0087005	rtp	chr3R	1062097	1003132	9.031e-09
re2762	FBgn0087005	rtp	chr3R	1062097	1004403	3.48095e-09
re2762	FBgn0087005	rtp	chr3R	1062097	1004673	5.53491e-10
re2762	FBgn0087005	rtp	chr3R	1062097	1007256	5.60007e-10
re2762	FBgn0087005	rtp	chr3R	1062097	1010902	5.67796e-09
re2762	FBgn0087005	rtp	chr3R	1062097	1011535	5.53491e-10
re2762	FBgn0087005	rtp	chr3R	1062097	1011711	1.26558e-09
re2762	FBgn0087005	rtp	chr3R	1062097	1011756	5.53491e-10
re2762	FBgn0087005	rtp	chr3R	1062097	1012519	5.53491e-10
re2762	FBgn0087005	rtp	chr3R	1062097	1013502	1.99782e-09
re2762	FBgn0087005	rtp	chr3R	1062097	1013836	5.53491e-10
re2762	FBgn0087005	rtp	chr3R	1062097	1014928	7.55624e-10
re2762	FBgn0087005	rtp	chr3R	1062097	1015556	7.55624e-10
re2762	FBgn0087005	rtp	chr3R	1062097	1015673	4.49388e-10
re2762	FBgn0087005	rtp	chr3R	1062097	1018332	3.29325e-10
re2762	FBgn0087005	rtp	chr3R	1062097	1018790	1.8782e-10
re2762	FBgn0087005	rtp	chr3R	1062097	1020599	2.59781e-09
re2762	FBgn0087005	rtp	chr3R	1062097	1020923	4.03737e-10
re2762	FBgn0087005	rtp	chr3R	1062097	1021888	1.5711e-09
re2762	FBgn0087005	rtp	chr3R	1062097	1023897	9.32705e-10
re2762	FBgn0087005	rtp	chr3R	1062097	1024582	3.26581e-11
re2762	FBgn0087005	rtp	chr3R	1062097	1024720	1.73764e-09
re2762	FBgn0087005	rtp	chr3R	1062097	1024771	2.45197e-10
re2762	FBgn0087005	rtp	chr3R	1062097	1024961	1.28268e-09
re2762	FBgn0087005	rtp	chr3R	1062097	1026049	6.12683e-09
re2762	FBgn0087005	rtp	chr3R	1062097	1026170	7.89713e-09
re2762	FBgn0087005	rtp	chr3R	1062097	1027552	4.17197e-10
re2762	FBgn0087005	rtp	chr3R	1062097	1027698	1.6753e-10
re2762	FBgn0087005	rtp	chr3R	1062097	1027759	4.17197e-10
re2762	FBgn0087005	rtp	chr3R	1062097	1029567	5.78908e-10
re2762	FBgn0087005	rtp	chr3R	1062097	1030500	8.67046e-10
re2762	FBgn0087005	rtp	chr3R	1062097	1030719	7.38295e-09
re2762	FBgn0087005	rtp	chr3R	1062097	1032899	4.69678e-11
re2762	FBgn0087005	rtp	chr3R	1062097	1035751	4.17197e-10
re2762	FBgn0087005	rtp	chr3R	1062097	1036032	8.66374e-10
re2762	FBgn0087005	rtp	chr3R	1062097	1036256	3.15417e-10
re2762	FBgn0087005	rtp	chr3R	1062097	1037719	1.862e-10
re2762	FBgn0087005	rtp	chr3R	1062097	1038791	2.40899e-10
re2762	FBgn0087005	rtp	chr3R	1062097	1039075	7.08158e-12
re2762	FBgn0087005	rtp	chr3R	1062097	1039094	9.84447e-10
re2762	FBgn0087005	rtp	chr3R	1062097	1039104	1.98699e-10
re2762	FBgn0087005	rtp	chr3R	1062097	1039193	1.17174e-13
re2762	FBgn0087005	rtp	chr3R	1062097	1039195	7.16608e-14
re2762	FBgn0087005	rtp	chr3R	1062097	1039493	8.83664e-11
re2762	FBgn0087005	rtp	chr3R	1062097	1041343	2.56371e-09
re2762	FBgn0087005	rtp	chr3R	1062097	1043529	1.89226e-11
re2762	FBgn0087005	rtp	chr3R	1062097	1044632	2.4364e-09
re2762	FBgn0087005	rtp	chr3R	1062097	1047362	4.77459e-12
re2762	FBgn0087005	rtp	chr3R	1062097	1050469	6.8726e-11
re2762	FBgn0087005	rtp	chr3R	1062097	1051417	1.17692e-12
re2762	FBgn0087005	rtp	chr3R	1062097	1051950	8.59917e-12
re2762	FBgn0087005	rtp	chr3R	1062097	1051981	3.7713e-13
re2762	FBgn0087005	rtp	chr3R	1062097	1052997	1.15574e-09
re2762	FBgn0087005	rtp	chr3R	1062097	1055184	6.57669e-12
re2762	FBgn0087005	rtp	chr3R	1062097	1056333	2.02679e-09
re2762	FBgn0087005	rtp	chr3R	1062097	1057642	7.757e-09
re2762	FBgn0087005	rtp	chr3R	1062097	1059727	8.59917e-12
re2762	FBgn0087005	rtp	chr3R	1062097	1060346	8.08331e-12
re2762	FBgn0087005	rtp	chr3R	1062097	1061987	1.28389e-09
re2762	FBgn0087005	rtp	chr3R	1062097	1065359	1.33534e-10
re2762	FBgn0087005	rtp	chr3R	1062097	1065975	1.30225e-11
re2762	FBgn0087005	rtp	chr3R	1062097	1128810	5.01495e-10
re2763	FBgn0087005	rtp	chr3R	1062100	964369	3.33647e-09
re2763	FBgn0087005	rtp	chr3R	1062100	966456	2.08776e-10
re2763	FBgn0087005	rtp	chr3R	1062100	966495	8.24075e-11
re2763	FBgn0087005	rtp	chr3R	1062100	966603	5.85458e-09
re2763	FBgn0087005	rtp	chr3R	1062100	967173	2.59289e-10
re2763	FBgn0087005	rtp	chr3R	1062100	967896	2.59289e-10
re2763	FBgn0087005	rtp	chr3R	1062100	968807	4.78337e-11
re2763	FBgn0087005	rtp	chr3R	1062100	968969	5.50668e-11
re2763	FBgn0087005	rtp	chr3R	1062100	969064	1.4514e-10
re2763	FBgn0087005	rtp	chr3R	1062100	969705	1.62063e-09
re2763	FBgn0087005	rtp	chr3R	1062100	969721	1.14781e-10
re2763	FBgn0087005	rtp	chr3R	1062100	970138	9.66387e-09
re2763	FBgn0087005	rtp	chr3R	1062100	971245	5.41639e-09
re2763	FBgn0087005	rtp	chr3R	1062100	971819	7.20447e-10
re2763	FBgn0087005	rtp	chr3R	1062100	972499	2.77014e-09
re2763	FBgn0087005	rtp	chr3R	1062100	976379	1.29433e-10
re2763	FBgn0087005	rtp	chr3R	1062100	977179	1.37482e-09
re2763	FBgn0087005	rtp	chr3R	1062100	977711	6.84836e-09
re2763	FBgn0087005	rtp	chr3R	1062100	978791	1.29433e-10
re2763	FBgn0087005	rtp	chr3R	1062100	979875	3.18196e-09
re2763	FBgn0087005	rtp	chr3R	1062100	979969	6.46694e-11
re2763	FBgn0087005	rtp	chr3R	1062100	982525	8.23078e-11
re2763	FBgn0087005	rtp	chr3R	1062100	983450	2.40661e-09
re2763	FBgn0087005	rtp	chr3R	1062100	983476	2.89509e-09
re2763	FBgn0087005	rtp	chr3R	1062100	987027	8.74701e-09
re2763	FBgn0087005	rtp	chr3R	1062100	987088	1.45683e-09
re2763	FBgn0087005	rtp	chr3R	1062100	987897	1.57488e-10
re2763	FBgn0087005	rtp	chr3R	1062100	988729	3.17236e-09
re2763	FBgn0087005	rtp	chr3R	1062100	989078	5.08316e-11
re2763	FBgn0087005	rtp	chr3R	1062100	990080	1.04636e-10
re2763	FBgn0087005	rtp	chr3R	1062100	991668	3.51787e-10
re2763	FBgn0087005	rtp	chr3R	1062100	992540	6.55274e-10
re2763	FBgn0087005	rtp	chr3R	1062100	994589	2.15608e-09
re2763	FBgn0087005	rtp	chr3R	1062100	996013	4.21216e-10
re2763	FBgn0087005	rtp	chr3R	1062100	997620	1.96945e-09
re2763	FBgn0087005	rtp	chr3R	1062100	1001416	1.69424e-10
re2763	FBgn0087005	rtp	chr3R	1062100	1001423	1.69424e-10
re2763	FBgn0087005	rtp	chr3R	1062100	1002409	6.81776e-11
re2763	FBgn0087005	rtp	chr3R	1062100	1002510	6.01982e-09
re2763	FBgn0087005	rtp	chr3R	1062100	1003132	4.29871e-09
re2763	FBgn0087005	rtp	chr3R	1062100	1004403	1.53345e-09
re2763	FBgn0087005	rtp	chr3R	1062100	1004673	1.69424e-10
re2763	FBgn0087005	rtp	chr3R	1062100	1007256	1.78179e-10
re2763	FBgn0087005	rtp	chr3R	1062100	1010042	3.5087e-09
re2763	FBgn0087005	rtp	chr3R	1062100	1010859	5.98091e-09
re2763	FBgn0087005	rtp	chr3R	1062100	1010879	3.42648e-09
re2763	FBgn0087005	rtp	chr3R	1062100	1010902	1.96268e-09
re2763	FBgn0087005	rtp	chr3R	1062100	1011535	1.69424e-10
re2763	FBgn0087005	rtp	chr3R	1062100	1011711	5.0458e-10
re2763	FBgn0087005	rtp	chr3R	1062100	1011756	1.69424e-10
re2763	FBgn0087005	rtp	chr3R	1062100	1012519	1.69424e-10
re2763	FBgn0087005	rtp	chr3R	1062100	1013502	6.62741e-10
re2763	FBgn0087005	rtp	chr3R	1062100	1013836	1.69424e-10
re2763	FBgn0087005	rtp	chr3R	1062100	1014928	2.66059e-10
re2763	FBgn0087005	rtp	chr3R	1062100	1015556	2.66059e-10
re2763	FBgn0087005	rtp	chr3R	1062100	1015673	1.41583e-10
re2763	FBgn0087005	rtp	chr3R	1062100	1018332	4.21746e-11
re2763	FBgn0087005	rtp	chr3R	1062100	1018790	1.83953e-11
re2763	FBgn0087005	rtp	chr3R	1062100	1020923	2.77061e-11
re2763	FBgn0087005	rtp	chr3R	1062100	1021888	2.26685e-10
re2763	FBgn0087005	rtp	chr3R	1062100	1023100	6.1956e-09
re2763	FBgn0087005	rtp	chr3R	1062100	1023897	1.12363e-10
re2763	FBgn0087005	rtp	chr3R	1062100	1024720	1.96825e-10
re2763	FBgn0087005	rtp	chr3R	1062100	1024771	2.96187e-11
re2763	FBgn0087005	rtp	chr3R	1062100	1024961	7.07499e-11
re2763	FBgn0087005	rtp	chr3R	1062100	1026049	2.74095e-09
re2763	FBgn0087005	rtp	chr3R	1062100	1026170	3.94657e-09
re2763	FBgn0087005	rtp	chr3R	1062100	1027552	4.73316e-11
re2763	FBgn0087005	rtp	chr3R	1062100	1027698	1.44409e-11
re2763	FBgn0087005	rtp	chr3R	1062100	1027759	4.73316e-11
re2763	FBgn0087005	rtp	chr3R	1062100	1028827	8.46886e-10
re2763	FBgn0087005	rtp	chr3R	1062100	1029567	7.77672e-11
re2763	FBgn0087005	rtp	chr3R	1062100	1032899	4.18909e-12
re2763	FBgn0087005	rtp	chr3R	1062100	1032969	3.82373e-10
re2763	FBgn0087005	rtp	chr3R	1062100	1034157	8.02871e-10
re2763	FBgn0087005	rtp	chr3R	1062100	1034479	2.36018e-09
re2763	FBgn0087005	rtp	chr3R	1062100	1035751	4.73316e-11
re2763	FBgn0087005	rtp	chr3R	1062100	1036032	1.48664e-10
re2763	FBgn0087005	rtp	chr3R	1062100	1036256	3.8364e-11
re2763	FBgn0087005	rtp	chr3R	1062100	1037320	5.70881e-10
re2763	FBgn0087005	rtp	chr3R	1062100	1037719	1.81952e-11
re2763	FBgn0087005	rtp	chr3R	1062100	1038791	1.79285e-11
re2763	FBgn0087005	rtp	chr3R	1062100	1039094	1.4805e-10
re2763	FBgn0087005	rtp	chr3R	1062100	1039104	1.79803e-11
re2763	FBgn0087005	rtp	chr3R	1062100	1039493	5.41617e-12
re2763	FBgn0087005	rtp	chr3R	1062100	1039635	3.62478e-10
re2763	FBgn0087005	rtp	chr3R	1062100	1041343	2.97669e-10
re2763	FBgn0087005	rtp	chr3R	1062100	1041794	2.01599e-09
re2763	FBgn0087005	rtp	chr3R	1062100	1041795	1.31609e-09
re2763	FBgn0087005	rtp	chr3R	1062100	1041797	1.31609e-09
re2763	FBgn0087005	rtp	chr3R	1062100	1043529	2.21094e-12
re2763	FBgn0087005	rtp	chr3R	1062100	1043753	1.43299e-10
re2763	FBgn0087005	rtp	chr3R	1062100	1044632	8.60247e-11
re2763	FBgn0087005	rtp	chr3R	1062100	1047362	5.45803e-14
re2763	FBgn0087005	rtp	chr3R	1062100	1050300	5.90203e-10
re2763	FBgn0087005	rtp	chr3R	1062100	1050469	1.50374e-12
re2763	FBgn0087005	rtp	chr3R	1062100	1051388	1.42411e-10
re2763	FBgn0087005	rtp	chr3R	1062100	1051417	4.79872e-11
re2763	FBgn0087005	rtp	chr3R	1062100	1051950	2.83414e-14
re2763	FBgn0087005	rtp	chr3R	1062100	1052997	1.17172e-11
re2763	FBgn0087005	rtp	chr3R	1062100	1055184	1.71165e-13
re2763	FBgn0087005	rtp	chr3R	1062100	1056333	1.49468e-11
re2763	FBgn0087005	rtp	chr3R	1062100	1057642	9.62948e-12
re2763	FBgn0087005	rtp	chr3R	1062100	1059727	2.83414e-14
re2763	FBgn0087005	rtp	chr3R	1062100	1060346	1.54065e-14
re2763	FBgn0087005	rtp	chr3R	1062100	1061987	4.5341e-11
re2763	FBgn0087005	rtp	chr3R	1062100	1065359	4.72196e-12
re2763	FBgn0087005	rtp	chr3R	1062100	1110252	1.76694e-09
re2763	FBgn0087005	rtp	chr3R	1062100	1110257	3.05947e-09
re2763	FBgn0087005	rtp	chr3R	1062100	1110272	3.05947e-09
re3113	FBgn0038693	unc79	chr3R	15064567	15064546	1.55478e-10
re3916	FBgn0261714	Cpn	chr3R	7990069	7989530	4.12266e-09
re3916	FBgn0261714	Cpn	chr3R	7990069	7989533	4.12266e-09
re3916	FBgn0261714	Cpn	chr3R	7990069	7989534	4.12266e-09
re3916	FBgn0261714	Cpn	chr3R	7990069	7990072	3.16179e-09
re3916	FBgn0261714	Cpn	chr3R	7990069	7990133	4.48296e-09
re4843	FBgn0003380	Sh	chrX	17832044	17832426	9.80193e-14
