# Supplementary material for: Genetic Determinants of RNA Editing Levels of ADAR Targets in Drosophila melanogaster
Source: G3 (Bethesda). 2015 Dec 11;6(2):391–6. doi: 10.1534/g3.115.024471 (PMC4751558; doi:10.1534/g3.115.024471)
Supplement: Supporting Information [file supp_g3.115.024471_TableS4.xlsx]

## Sheet: Sheet1
Table S4 RNA editing level estimates based on RNA-Seq data and Sanger sequencing. F1- hybrid: the genotypes of F1-hybrids. A and R corresponds to the alternative and reference alleles of edQTN. In some cases the status of edQTN in tester line (w1118) was unavailable (A/* and R/*).
re	Chromosome	RE-site	Strain	F1-hybrid	RNA-Seq	Sanger
re3	chr2L	1010857	r852	A/R	0.171854	0.27
re3	chr2L	1010857	r799	R/R	0.0983364	0.17
re345	chr2L	20872840	r335	R/A	0.038835	0.06
re345	chr2L	20872840	r427	A/A	0.178862	0.24
re986	chr2R	20306770	r208	A/R	0.658824	0.81
re986	chr2R	20306770	r517	R/R	0.843373	0.88
re987	chr2R	20306773	r208	A/R	0.68	0.72
re987	chr2R	20306773	r517	R/R	0.87	0.83
re1485	chr2R	9704884	r799	A/R	0.793651	0.69
re1485	chr2R	9704884	r380	R/R	0.860887	0.86
re2001	chr3L	19682867	r555	R/*	0.0603291	0
re2001	chr3L	19682867	r427	R/*	0.0940499	0.19
re2002	chr3L	19682970	r555	R/*	0.394231	0
re2002	chr3L	19682970	r365	A/*	0.858434	0.84
re2003	chr3L	19682971	r555	R/*	0.470199	0
re2003	chr3L	19682971	r365	A/*	0.977755	0.93
re2399	chr3L	4590708	r427	R/A	0.446701	0.42
re2399	chr3L	4590708	r208	A/A	0.641509	0.56
re2405	chr3L	4591222	r335	A/A	0.0240964	0.15
re2405	chr3L	4591222	r517	R/A	0.0645161	0.12
re2757	chr3R	1061931	r365	A/*	0	0
re2757	chr3R	1061931	r555	R/*	0.0261438	0.09
re2762	chr3R	1062097	r365	A/*	0.00465549	0
re2762	chr3R	1062097	r555	R/*	0.362245	0.68
re2763	chr3R	1062100	r365	A/*	0.00459982	0.05
re2763	chr3R	1062100	r555	R/*	0.304786	0.54
re3113	chr3R	15064567	r852	A/R	0.227848	0.37
re3113	chr3R	15064567	r799	R/R	0.202703	0.12
re3916	chr3R	7990069	r555	A/R	0.392473	0.84
re3916	chr3R	7990069	r365	R/R	0.0871886	0.07
re4843	chrX	17832044	r427	R/A	0.0515464	0.14
re4843	chrX	17832044	r365	A/A	0	0
