# Supplementary material for: Genetic Determinants of RNA Editing Levels of ADAR Targets in Drosophila melanogaster
Source: G3 (Bethesda). 2015 Dec 11;6(2):391–6. doi: 10.1534/g3.115.024471 (PMC4751558; doi:10.1534/g3.115.024471)
Supplement: Supporting Information [file supp_g3.115.024471_TableS5.xlsx]

## Sheet: Sheet1
Table S5 The list of primers and specific annealing conditions use in Sanger sequencing experiments.
re	Chromosome	RE-Site	Forward primer	Reverse primer	Annealing (C)
re3	chr2L	1010857	acgaacccagaacgaggcatac	gcctgcctgctcgttttatttattg	60
re345	chr2L	20872840	tgaaagttgtcccatttggtcg	agggaaatgggaggagacac	59
re986	chr2R	20306770	cctcaccattttcggggtgttttc	ccaaatccttttcgggcgtg	59
re987		20306773
re1485	chr2R	9704884	ggtgtgtccagccactatgc	atgtgacagaggagcagcag	60
re2001	chr3L	19682867	gtgggacacgatgaagcagc	ttggcacttgcttgttattggagg	60
re2002		19682970
re2003		19682971
re2399	chr3L	4590708	cgcagcagcaagatcaactc	tgcatcctctggtcgtaaagc	59
re2405	chr3L	4591222	agctttacgaccagaggatgc	gctccagtggaaacagattaacag	59
re2757	chr3R	1061931	agccgatggaatgaagtacgagg	tttattagggtgcgttgaag	59
re2762		1062097
re2763		1062100
re3113	chr3R	15064567	ttccctctcgatggctccac	accagatgaagaagcctctctgc	62
re3916	chr3R	7990069	agttgctgcgaatactgttgtag	aacagaagccgtagttggtgg	58
re4843	chrX	17832044	accccattcacagcaaacaaaatac	actgtggcaccttggaaacg	59
