# Supplementary material for: Genetic Determinants of RNA Editing Levels of ADAR Targets in Drosophila melanogaster
Source: G3 (Bethesda). 2015 Dec 11;6(2):391–6. doi: 10.1534/g3.115.024471 (PMC4751558; doi:10.1534/g3.115.024471)
Supplement: Supporting Information [file supp_g3.115.024471_TableS6.xlsx]

## Sheet: Sheet1
Table S6 edQTNs identified both in this study and in (Ramaswami et al. 2015). Including edQTNs from the extended list (Table S7).
re	FlyBase ID	Gene Name	Chromosome	RE-site	edQTN	P-value (this study)	∆REL (this study)	P-value (Ramaswami et al. 2015)	∆REL (Ramaswami et al. 2015)
re345	FBgn0032901	CG9339	chr2L	20872840	20872520	3.23476e-09	0.0846603	1.08e-15	0.08501
re1485	FBgn0261041	stj	chr2R	9704884	9704591	1.61809e-09	0.11837	1.5e-10	0.107
re3916	FBgn0261714	Cpn	chr3R	7990069	7990072	3.16179e-09	0.0766802	3.79e-17	0.1085
* overlapping edQTNs from extended list (Supplementary Table7)
re	FlyBase ID	Gene Name	Chromosome	RE-site	edQTN	P-value (this study)	∆REL (this study)	P-value (Ramaswami et al. 2015)	∆REL (Ramaswami et al. 2015)
re263	FBgn0027779	VhaSFD	chr2L	16724571	16726710	4.24617e-06	0.050333	6.14e-06	0.00824
re986	FBgn0259210	prom	chr2R	20306770	20307749	3.08261e-07	0.13622	0.0002084	0.09997
re987	FBgn0259210	prom	chr2R	20306773	20307749	1.32547e-07	0.130827	8.53e-05	0.1172
re1200	FBgn0004921	Ggamma1	chr2R	4791179	4791173	6.18878e-06	0.0432037	8.86e-09	0.01603
re1201	FBgn0004921	Ggamma1	chr2R	4791185	4791173	1.89395e-07	0.0542116	2.2e-10	0.03199
re2762	FBgn0087005	retinophilin	chr3R	1062097	1061877	5.29725e-08	0.193983	7.51e-07	0.02952
re2763	FBgn0087005	retinophilin	chr3R	1062100	1061877	1.35588e-06	0.102516	0.008578	0.006223
re3452	FBgn0000206	boss	chr3R	21791353	21792114	1.13272e-08	0.0785953	1.42e-23	0.0647
re3756	FBgn0262614	pyd	chr3R	4663337	4663317	4.71477e-06	0.0265472	3.04e-17	0.009323
re4946	FBgn0031048	CG12237	chrX	19535621	19535691	1.09741e-07	0.158661	8.8e-12	0.08656
re4961	FBgn0000382	csw	chrX	2006375	2006588	4.07369e-08	0.167606	4.8e-22	0.09089
re5078	FBgn0029687	Vap-33-1	chrX	3847324	3847329	1.56164e-07	0.0547298	3.84e-29	0.03316
