# Supplementary material for: Genetic Determinants of RNA Editing Levels of ADAR Targets in Drosophila melanogaster
Source: G3 (Bethesda). 2015 Dec 11;6(2):391–6. doi: 10.1534/g3.115.024471 (PMC4751558; doi:10.1534/g3.115.024471)
Supplement: Supporting Information [file supp_g3.115.024471_TableS7.xlsx]

## Sheet: Sheet1
Table S7 Extended list of RNA editing sites and associated edQTNs at less stringent significance threshold (P<10-5).
re	FlyBase ID	Chromosome	RE-site	edQTN (extended list; P<10E-5)	P-value
re3	FBgn0031294	chr2L	1010857	1010859	8.17739e-09
re4	FBgn0031294	chr2L	1011246	1010859	9.48302e-06
re4	FBgn0031294	chr2L	1011246	1010893	4.9813e-06
re5	FBgn0031294	chr2L	1011285	1011191	7.98968e-07
re5	FBgn0031294	chr2L	1011285	1011294	1.24205e-06
re5	FBgn0031294	chr2L	1011285	1011385	3.28757e-07
re5	FBgn0031294	chr2L	1011285	1011401	7.40201e-08
re13	FBgn0051716	chr2L	10401559	10407678	5.40532e-06
re26	FBgn0032305	chr2L	10839321	10851961	6.75972e-08
re61	FBgn0259225	chr2L	11830365	11828562	6.71539e-06
re236	FBgn0001991	chr2L	16174194	16256859	9.43413e-06
re236	FBgn0001991	chr2L	16174194	16256860	9.43413e-06
re263	FBgn0027779	chr2L	16724571	16726710	4.24617e-06
re263	FBgn0027779	chr2L	16724571	16726738	7.61204e-06
re345	FBgn0032901	chr2L	20872840	20818487	7.97836e-06
re345	FBgn0032901	chr2L	20872840	20818489	7.97836e-06
re345	FBgn0032901	chr2L	20872840	20818613	3.23431e-06
re345	FBgn0032901	chr2L	20872840	20831414	8.56387e-06
re345	FBgn0032901	chr2L	20872840	20833493	8.56387e-06
re345	FBgn0032901	chr2L	20872840	20839288	2.99139e-06
re345	FBgn0032901	chr2L	20872840	20841390	9.54857e-06
re345	FBgn0032901	chr2L	20872840	20844588	3.98523e-06
re345	FBgn0032901	chr2L	20872840	20844800	4.47773e-06
re345	FBgn0032901	chr2L	20872840	20855958	1.38106e-06
re345	FBgn0032901	chr2L	20872840	20872390	4.6334e-07
re345	FBgn0032901	chr2L	20872840	20872520	3.23476e-09
re345	FBgn0032901	chr2L	20872840	20877895	2.3747e-06
re345	FBgn0032901	chr2L	20872840	20888942	7.82517e-07
re433	FBgn0004242	chr2L	2785542	2727816	5.26874e-06
re433	FBgn0004242	chr2L	2785542	2727840	1.90473e-06
re454	FBgn0004611	chr2L	346424	310892	2.11456e-06
re454	FBgn0004611	chr2L	346424	313446	9.17768e-06
re454	FBgn0004611	chr2L	346424	313452	4.43906e-06
re454	FBgn0004611	chr2L	346424	313471	2.31761e-06
re454	FBgn0004611	chr2L	346424	316780	5.6192e-06
re454	FBgn0004611	chr2L	346424	316783	5.6192e-06
re454	FBgn0004611	chr2L	346424	322370	2.95019e-07
re454	FBgn0004611	chr2L	346424	337444	8.02944e-06
re454	FBgn0004611	chr2L	346424	341757	5.98412e-07
re454	FBgn0004611	chr2L	346424	341897	2.12318e-07
re454	FBgn0004611	chr2L	346424	341992	2.12318e-07
re454	FBgn0004611	chr2L	346424	341998	2.12318e-07
re454	FBgn0004611	chr2L	346424	342098	1.03033e-07
re454	FBgn0004611	chr2L	346424	342171	5.42763e-07
re454	FBgn0004611	chr2L	346424	342215	8.7802e-07
re454	FBgn0004611	chr2L	346424	342394	2.26363e-06
re454	FBgn0004611	chr2L	346424	342423	4.71089e-07
re454	FBgn0004611	chr2L	346424	342802	6.5292e-08
re454	FBgn0004611	chr2L	346424	342803	6.5292e-08
re454	FBgn0004611	chr2L	346424	342858	3.85777e-07
re454	FBgn0004611	chr2L	346424	343158	1.03033e-07
re454	FBgn0004611	chr2L	346424	344985	2.4381e-07
re454	FBgn0004611	chr2L	346424	345166	6.5292e-08
re454	FBgn0004611	chr2L	346424	345190	3.2528e-07
re454	FBgn0004611	chr2L	346424	345207	3.2528e-07
re454	FBgn0004611	chr2L	346424	345229	4.47349e-07
re454	FBgn0004611	chr2L	346424	346425	7.74348e-08
re454	FBgn0004611	chr2L	346424	346672	4.82093e-07
re454	FBgn0004611	chr2L	346424	346882	2.17467e-07
re454	FBgn0004611	chr2L	346424	346883	2.10611e-07
re454	FBgn0004611	chr2L	346424	346960	5.20043e-06
re454	FBgn0004611	chr2L	346424	347113	1.03033e-07
re454	FBgn0004611	chr2L	346424	347385	1.08281e-08
re454	FBgn0004611	chr2L	346424	347604	1.29829e-06
re454	FBgn0004611	chr2L	346424	356845	2.6519e-06
re454	FBgn0004611	chr2L	346424	357768	3.89217e-06
re454	FBgn0004611	chr2L	346424	358911	1.76237e-06
re454	FBgn0004611	chr2L	346424	359512	1.73886e-06
re454	FBgn0004611	chr2L	346424	359532	3.26525e-06
re454	FBgn0004611	chr2L	346424	359537	1.85018e-06
re454	FBgn0004611	chr2L	346424	367087	1.59875e-06
re454	FBgn0004611	chr2L	346424	367090	1.07399e-06
re454	FBgn0004611	chr2L	346424	367960	4.34379e-07
re454	FBgn0004611	chr2L	346424	369463	6.88268e-06
re494	FBgn0031632	chr2L	4822420	4887892	4.62233e-06
re803	FBgn0024232	chr2R	12538174	12538240	1.90091e-06
re810	FBgn0024232	chr2R	12538395	12538428	1.23786e-06
re836	FBgn0261642	chr2R	13262562	13262278	6.49128e-06
re921	FBgn0034618	chr2R	17203201	17253573	2.07924e-06
re985	FBgn0000037	chr2R	20272335	20184990	4.92434e-06
re986	FBgn0259210	chr2R	20306770	20304510	7.20866e-06
re986	FBgn0259210	chr2R	20306770	20305911	3.33409e-06
re986	FBgn0259210	chr2R	20306770	20306197	1.07638e-07
re986	FBgn0259210	chr2R	20306770	20306353	1.29546e-06
re986	FBgn0259210	chr2R	20306770	20307490	2.20875e-10
re986	FBgn0259210	chr2R	20306770	20307543	3.15372e-06
re986	FBgn0259210	chr2R	20306770	20307596	7.36167e-09
re986	FBgn0259210	chr2R	20306770	20307749	3.08261e-07
re987	FBgn0259210	chr2R	20306773	20304510	1.80097e-06
re987	FBgn0259210	chr2R	20306773	20305911	1.60397e-06
re987	FBgn0259210	chr2R	20306773	20306197	1.2541e-07
re987	FBgn0259210	chr2R	20306773	20306353	9.04705e-08
re987	FBgn0259210	chr2R	20306773	20307490	1.58271e-11
re987	FBgn0259210	chr2R	20306773	20307543	8.09722e-06
re987	FBgn0259210	chr2R	20306773	20307596	3.31293e-10
re987	FBgn0259210	chr2R	20306773	20307602	6.19445e-06
re987	FBgn0259210	chr2R	20306773	20307605	8.05827e-06
re987	FBgn0259210	chr2R	20306773	20307749	1.32547e-07
re1128	FBgn0028579	chr2R	2631618	2631821	6.99708e-06
re1128	FBgn0028579	chr2R	2631618	2632081	6.99708e-06
re1200	FBgn0004921	chr2R	4791179	4791173	6.18878e-06
re1201	FBgn0004921	chr2R	4791185	4791173	1.89395e-07
re1201	FBgn0004921	chr2R	4791185	4807855	6.8717e-07
re1201	FBgn0004921	chr2R	4791185	4823368	4.45675e-06
re1201	FBgn0004921	chr2R	4791185	4830327	2.45131e-06
re1201	FBgn0004921	chr2R	4791185	4830391	5.21653e-06
re1312	FBgn0005619	chr2R	6133026	6122510	1.21412e-06
re1312	FBgn0005619	chr2R	6133026	6124270	4.58852e-07
re1312	FBgn0005619	chr2R	6133026	6125056	2.19666e-06
re1312	FBgn0005619	chr2R	6133026	6125117	2.19666e-06
re1312	FBgn0005619	chr2R	6133026	6129291	1.30683e-06
re1312	FBgn0005619	chr2R	6133026	6129699	2.15621e-07
re1312	FBgn0005619	chr2R	6133026	6129941	5.71844e-06
re1312	FBgn0005619	chr2R	6133026	6129970	3.55795e-07
re1312	FBgn0005619	chr2R	6133026	6130093	9.60528e-06
re1312	FBgn0005619	chr2R	6133026	6130175	9.55819e-07
re1312	FBgn0005619	chr2R	6133026	6132367	2.29519e-06
re1312	FBgn0005619	chr2R	6133026	6132427	3.05549e-06
re1312	FBgn0005619	chr2R	6133026	6132520	1.33617e-07
re1312	FBgn0005619	chr2R	6133026	6132580	9.01166e-08
re1312	FBgn0005619	chr2R	6133026	6132605	9.01166e-08
re1312	FBgn0005619	chr2R	6133026	6132613	9.01166e-08
re1312	FBgn0005619	chr2R	6133026	6132862	3.79796e-07
re1312	FBgn0005619	chr2R	6133026	6133799	1.47153e-06
re1312	FBgn0005619	chr2R	6133026	6133912	2.98887e-07
re1312	FBgn0005619	chr2R	6133026	6135460	2.33274e-06
re1312	FBgn0005619	chr2R	6133026	6137448	1.68581e-06
re1312	FBgn0005619	chr2R	6133026	6137456	2.33671e-06
re1312	FBgn0005619	chr2R	6133026	6163440	1.56822e-06
re1432	FBgn0033739	chr2R	8336282	8343085	6.81755e-06
re1485	FBgn0261041	chr2R	9704884	9704591	1.61809e-09
re1485	FBgn0261041	chr2R	9704884	9704596	1.61809e-09
re1485	FBgn0261041	chr2R	9704884	9704718	7.29381e-08
re1759	FBgn0263776	chr3L	11031140	11080215	9.37032e-06
re2001	FBgn0004623	chr3L	19682867	19666077	3.47236e-06
re2001	FBgn0004623	chr3L	19682867	19671456	1.12706e-06
re2001	FBgn0004623	chr3L	19682867	19676799	3.981e-06
re2001	FBgn0004623	chr3L	19682867	19681181	8.60462e-09
re2001	FBgn0004623	chr3L	19682867	19681264	7.6699e-07
re2001	FBgn0004623	chr3L	19682867	19681770	4.94569e-07
re2001	FBgn0004623	chr3L	19682867	19682144	8.8945e-06
re2001	FBgn0004623	chr3L	19682867	19682544	3.86712e-10
re2001	FBgn0004623	chr3L	19682867	19682869	1.74933e-12
re2002	FBgn0004623	chr3L	19682970	19663866	5.28056e-06
re2002	FBgn0004623	chr3L	19682970	19666178	8.5501e-06
re2002	FBgn0004623	chr3L	19682970	19671456	2.31238e-06
re2002	FBgn0004623	chr3L	19682970	19681181	2.19833e-07
re2002	FBgn0004623	chr3L	19682970	19681264	2.93286e-06
re2002	FBgn0004623	chr3L	19682970	19681770	1.44368e-06
re2002	FBgn0004623	chr3L	19682970	19682544	1.71127e-06
re2002	FBgn0004623	chr3L	19682970	19682869	9.0003e-12
re2003	FBgn0004623	chr3L	19682971	19659424	1.92835e-06
re2003	FBgn0004623	chr3L	19682971	19663866	8.01154e-07
re2003	FBgn0004623	chr3L	19682971	19663989	1.19644e-06
re2003	FBgn0004623	chr3L	19682971	19666178	3.39723e-06
re2003	FBgn0004623	chr3L	19682971	19671456	3.45614e-06
re2003	FBgn0004623	chr3L	19682971	19681181	3.19597e-06
re2003	FBgn0004623	chr3L	19682971	19682544	2.33358e-07
re2003	FBgn0004623	chr3L	19682971	19682869	5.70619e-12
re2003	FBgn0004623	chr3L	19682971	19682931	4.33165e-07
re2076	FBgn0037060	chr3L	21206392	21168398	7.68412e-06
re2076	FBgn0037060	chr3L	21206392	21171887	7.68412e-06
re2076	FBgn0037060	chr3L	21206392	21180339	7.27989e-06
re2076	FBgn0037060	chr3L	21206392	21181963	7.76341e-07
re2076	FBgn0037060	chr3L	21206392	21182869	5.95772e-06
re2076	FBgn0037060	chr3L	21206392	21183981	2.81776e-06
re2076	FBgn0037060	chr3L	21206392	21185753	2.80672e-06
re2076	FBgn0037060	chr3L	21206392	21189021	1.31463e-06
re2076	FBgn0037060	chr3L	21206392	21190507	2.00188e-06
re2076	FBgn0037060	chr3L	21206392	21193038	1.71439e-06
re2076	FBgn0037060	chr3L	21206392	21193739	2.728e-06
re2076	FBgn0037060	chr3L	21206392	21197181	3.38985e-06
re2076	FBgn0037060	chr3L	21206392	21197356	2.58252e-06
re2076	FBgn0037060	chr3L	21206392	21201816	1.22964e-06
re2076	FBgn0037060	chr3L	21206392	21204212	3.71199e-06
re2076	FBgn0037060	chr3L	21206392	21204366	2.29183e-06
re2076	FBgn0037060	chr3L	21206392	21204735	9.06754e-06
re2076	FBgn0037060	chr3L	21206392	21205802	2.57309e-06
re2076	FBgn0037060	chr3L	21206392	21206417	9.33893e-07
re2076	FBgn0037060	chr3L	21206392	21207456	2.97556e-06
re2076	FBgn0037060	chr3L	21206392	21207487	1.7881e-06
re2076	FBgn0037060	chr3L	21206392	21209250	2.81776e-06
re2076	FBgn0037060	chr3L	21206392	21209658	1.71439e-06
re2076	FBgn0037060	chr3L	21206392	21210474	1.71439e-06
re2076	FBgn0037060	chr3L	21206392	21213784	1.71439e-06
re2076	FBgn0037060	chr3L	21206392	21214113	1.7881e-06
re2076	FBgn0037060	chr3L	21206392	21215688	3.70454e-06
re2076	FBgn0037060	chr3L	21206392	21219793	9.78931e-07
re2076	FBgn0037060	chr3L	21206392	21222907	2.81776e-06
re2076	FBgn0037060	chr3L	21206392	21224880	2.57309e-06
re2076	FBgn0037060	chr3L	21206392	21225359	1.71439e-06
re2290	FBgn0262593	chr3L	2941371	2999955	6.87608e-06
re2332	FBgn0004880	chr3L	3988087	3985539	3.79263e-07
re2332	FBgn0004880	chr3L	3988087	3988084	5.17213e-07
re2335	FBgn0035495	chr3L	4092326	4059459	2.78097e-06
re2357	FBgn0035538	chr3L	4369439	4342752	1.31728e-06
re2387	FBgn0260657	chr3L	4586714	4649967	6.03865e-06
re2389	FBgn0260657	chr3L	4586716	4508809	4.24446e-06
re2389	FBgn0260657	chr3L	4586716	4508910	7.82064e-06
re2389	FBgn0260657	chr3L	4586716	4509073	6.93886e-06
re2392	FBgn0260657	chr3L	4590461	4588495	8.20411e-06
re2392	FBgn0260657	chr3L	4590461	4588554	4.42174e-06
re2394	FBgn0260657	chr3L	4590484	4590420	9.04978e-06
re2399	FBgn0260657	chr3L	4590708	4589668	3.02194e-06
re2399	FBgn0260657	chr3L	4590708	4590420	1.04199e-06
re2399	FBgn0260657	chr3L	4590708	4590740	2.71295e-09
re2399	FBgn0260657	chr3L	4590708	4591075	9.0888e-06
re2400	FBgn0260657	chr3L	4590709	4591075	3.15318e-06
re2405	FBgn0260657	chr3L	4591222	4591093	2.74404e-09
re2421	FBgn0052423	chr3L	5150974	5098760	7.77475e-06
re2457	FBgn0035720	chr3L	6943191	6845987	4.66048e-06
re2604	FBgn0264489	chr3L	9826400	9835818	2.61933e-06
re2604	FBgn0264489	chr3L	9826400	9835891	3.81145e-06
re2757	FBgn0087005	chr3R	1061931	964369	9.80485e-08
re2757	FBgn0087005	chr3R	1061931	966456	1.36258e-08
re2757	FBgn0087005	chr3R	1061931	966495	1.77288e-09
re2757	FBgn0087005	chr3R	1061931	966603	7.76313e-08
re2757	FBgn0087005	chr3R	1061931	967173	7.08978e-10
re2757	FBgn0087005	chr3R	1061931	967896	7.08978e-10
re2757	FBgn0087005	chr3R	1061931	968023	1.69973e-08
re2757	FBgn0087005	chr3R	1061931	968807	4.04067e-10
re2757	FBgn0087005	chr3R	1061931	968969	2.76026e-10
re2757	FBgn0087005	chr3R	1061931	969064	3.52268e-10
re2757	FBgn0087005	chr3R	1061931	969705	1.68909e-08
re2757	FBgn0087005	chr3R	1061931	969721	2.92256e-10
re2757	FBgn0087005	chr3R	1061931	970006	4.18857e-07
re2757	FBgn0087005	chr3R	1061931	970138	7.07313e-08
re2757	FBgn0087005	chr3R	1061931	970172	4.74726e-07
re2757	FBgn0087005	chr3R	1061931	970726	3.55291e-06
re2757	FBgn0087005	chr3R	1061931	970940	1.17031e-07
re2757	FBgn0087005	chr3R	1061931	971245	2.42642e-08
re2757	FBgn0087005	chr3R	1061931	971479	4.06372e-07
re2757	FBgn0087005	chr3R	1061931	971819	2.9067e-08
re2757	FBgn0087005	chr3R	1061931	972468	2.29435e-06
re2757	FBgn0087005	chr3R	1061931	972499	1.31425e-08
re2757	FBgn0087005	chr3R	1061931	974189	7.32838e-06
re2757	FBgn0087005	chr3R	1061931	974900	2.18286e-06
re2757	FBgn0087005	chr3R	1061931	974974	6.07314e-07
re2757	FBgn0087005	chr3R	1061931	975202	5.63749e-06
re2757	FBgn0087005	chr3R	1061931	976379	4.35421e-10
re2757	FBgn0087005	chr3R	1061931	977179	1.2157e-07
re2757	FBgn0087005	chr3R	1061931	977672	1.26505e-07
re2757	FBgn0087005	chr3R	1061931	977711	1.59475e-07
re2757	FBgn0087005	chr3R	1061931	977746	4.94816e-06
re2757	FBgn0087005	chr3R	1061931	978791	4.35421e-10
re2757	FBgn0087005	chr3R	1061931	979149	5.14543e-07
re2757	FBgn0087005	chr3R	1061931	979152	4.68302e-06
re2757	FBgn0087005	chr3R	1061931	979167	9.66664e-07
re2757	FBgn0087005	chr3R	1061931	979875	8.39996e-07
re2757	FBgn0087005	chr3R	1061931	979969	7.62673e-10
re2757	FBgn0087005	chr3R	1061931	982525	1.98941e-09
re2757	FBgn0087005	chr3R	1061931	983450	2.86018e-06
re2757	FBgn0087005	chr3R	1061931	983476	4.54168e-08
re2757	FBgn0087005	chr3R	1061931	987027	7.1524e-08
re2757	FBgn0087005	chr3R	1061931	987088	2.54412e-08
re2757	FBgn0087005	chr3R	1061931	987897	1.61116e-09
re2757	FBgn0087005	chr3R	1061931	988729	1.9708e-06
re2757	FBgn0087005	chr3R	1061931	989078	6.7648e-10
re2757	FBgn0087005	chr3R	1061931	990080	4.4987e-10
re2757	FBgn0087005	chr3R	1061931	991668	1.95448e-09
re2757	FBgn0087005	chr3R	1061931	992540	4.12291e-09
re2757	FBgn0087005	chr3R	1061931	994483	9.56384e-06
re2757	FBgn0087005	chr3R	1061931	994589	4.27371e-08
re2757	FBgn0087005	chr3R	1061931	996013	2.82738e-09
re2757	FBgn0087005	chr3R	1061931	997619	2.83854e-08
re2757	FBgn0087005	chr3R	1061931	997620	2.49095e-08
re2757	FBgn0087005	chr3R	1061931	1000119	2.22409e-07
re2757	FBgn0087005	chr3R	1061931	1001416	1.95506e-09
re2757	FBgn0087005	chr3R	1061931	1001423	1.95506e-09
re2757	FBgn0087005	chr3R	1061931	1002409	1.99463e-09
re2757	FBgn0087005	chr3R	1061931	1002510	7.06103e-08
re2757	FBgn0087005	chr3R	1061931	1003132	6.75024e-08
re2757	FBgn0087005	chr3R	1061931	1004403	2.44983e-08
re2757	FBgn0087005	chr3R	1061931	1004673	1.95506e-09
re2757	FBgn0087005	chr3R	1061931	1005934	5.10001e-06
re2757	FBgn0087005	chr3R	1061931	1007256	1.48591e-09
re2757	FBgn0087005	chr3R	1061931	1009833	4.08963e-07
re2757	FBgn0087005	chr3R	1061931	1010042	7.10188e-08
re2757	FBgn0087005	chr3R	1061931	1010859	3.92507e-07
re2757	FBgn0087005	chr3R	1061931	1010879	4.57698e-07
re2757	FBgn0087005	chr3R	1061931	1010902	2.62275e-08
re2757	FBgn0087005	chr3R	1061931	1011535	1.95506e-09
re2757	FBgn0087005	chr3R	1061931	1011711	1.27634e-09
re2757	FBgn0087005	chr3R	1061931	1011756	1.95506e-09
re2757	FBgn0087005	chr3R	1061931	1012519	1.95506e-09
re2757	FBgn0087005	chr3R	1061931	1013502	1.28193e-08
re2757	FBgn0087005	chr3R	1061931	1013836	1.95506e-09
re2757	FBgn0087005	chr3R	1061931	1014928	1.91199e-09
re2757	FBgn0087005	chr3R	1061931	1015556	1.91199e-09
re2757	FBgn0087005	chr3R	1061931	1015673	1.78932e-09
re2757	FBgn0087005	chr3R	1061931	1018332	1.68995e-09
re2757	FBgn0087005	chr3R	1061931	1018790	2.00169e-09
re2757	FBgn0087005	chr3R	1061931	1020349	1.57261e-06
re2757	FBgn0087005	chr3R	1061931	1020923	1.31241e-09
re2757	FBgn0087005	chr3R	1061931	1021888	2.56881e-08
re2757	FBgn0087005	chr3R	1061931	1023100	1.37575e-06
re2757	FBgn0087005	chr3R	1061931	1023897	5.63086e-08
re2757	FBgn0087005	chr3R	1061931	1024582	3.41349e-08
re2757	FBgn0087005	chr3R	1061931	1024720	6.55604e-09
re2757	FBgn0087005	chr3R	1061931	1024771	1.27796e-09
re2757	FBgn0087005	chr3R	1061931	1024961	2.28264e-08
re2757	FBgn0087005	chr3R	1061931	1026049	1.1842e-07
re2757	FBgn0087005	chr3R	1061931	1026170	1.14857e-07
re2757	FBgn0087005	chr3R	1061931	1027552	2.41801e-09
re2757	FBgn0087005	chr3R	1061931	1027698	7.55236e-10
re2757	FBgn0087005	chr3R	1061931	1027759	2.41801e-09
re2757	FBgn0087005	chr3R	1061931	1028827	2.16306e-07
re2757	FBgn0087005	chr3R	1061931	1029567	2.36114e-09
re2757	FBgn0087005	chr3R	1061931	1032899	3.30201e-10
re2757	FBgn0087005	chr3R	1061931	1032969	3.99525e-07
re2757	FBgn0087005	chr3R	1061931	1034157	2.09634e-08
re2757	FBgn0087005	chr3R	1061931	1034479	1.24081e-07
re2757	FBgn0087005	chr3R	1061931	1035751	2.41801e-09
re2757	FBgn0087005	chr3R	1061931	1036032	5.50569e-09
re2757	FBgn0087005	chr3R	1061931	1036256	2.30147e-09
re2757	FBgn0087005	chr3R	1061931	1037320	1.34761e-07
re2757	FBgn0087005	chr3R	1061931	1037719	1.11875e-09
re2757	FBgn0087005	chr3R	1061931	1038791	6.43495e-09
re2757	FBgn0087005	chr3R	1061931	1039075	4.6107e-06
re2757	FBgn0087005	chr3R	1061931	1039094	1.44628e-08
re2757	FBgn0087005	chr3R	1061931	1039104	2.46569e-09
re2757	FBgn0087005	chr3R	1061931	1039183	1.86721e-07
re2757	FBgn0087005	chr3R	1061931	1039193	3.28368e-06
re2757	FBgn0087005	chr3R	1061931	1039195	1.72556e-06
re2757	FBgn0087005	chr3R	1061931	1039493	8.17189e-09
re2757	FBgn0087005	chr3R	1061931	1039635	1.16211e-07
re2757	FBgn0087005	chr3R	1061931	1041343	5.55261e-09
re2757	FBgn0087005	chr3R	1061931	1041794	1.07865e-06
re2757	FBgn0087005	chr3R	1061931	1041795	1.55749e-07
re2757	FBgn0087005	chr3R	1061931	1041797	1.55749e-07
re2757	FBgn0087005	chr3R	1061931	1043529	3.6735e-10
re2757	FBgn0087005	chr3R	1061931	1043753	6.03454e-08
re2757	FBgn0087005	chr3R	1061931	1044632	1.99798e-09
re2757	FBgn0087005	chr3R	1061931	1046605	3.73431e-07
re2757	FBgn0087005	chr3R	1061931	1047362	1.08961e-10
re2757	FBgn0087005	chr3R	1061931	1050300	1.23676e-09
re2757	FBgn0087005	chr3R	1061931	1050469	2.50466e-10
re2757	FBgn0087005	chr3R	1061931	1051388	3.61898e-08
re2757	FBgn0087005	chr3R	1061931	1051417	4.95408e-09
re2757	FBgn0087005	chr3R	1061931	1051950	2.3175e-11
re2757	FBgn0087005	chr3R	1061931	1051981	4.581e-07
re2757	FBgn0087005	chr3R	1061931	1052997	4.05423e-11
re2757	FBgn0087005	chr3R	1061931	1055184	9.35626e-12
re2757	FBgn0087005	chr3R	1061931	1056333	8.02672e-10
re2757	FBgn0087005	chr3R	1061931	1057642	1.24858e-08
re2757	FBgn0087005	chr3R	1061931	1059727	2.3175e-11
re2757	FBgn0087005	chr3R	1061931	1060346	1.36351e-11
re2757	FBgn0087005	chr3R	1061931	1061987	2.70714e-09
re2757	FBgn0087005	chr3R	1061931	1065359	6.34297e-10
re2757	FBgn0087005	chr3R	1061931	1067291	1.66973e-06
re2757	FBgn0087005	chr3R	1061931	1067438	1.7515e-06
re2757	FBgn0087005	chr3R	1061931	1068905	7.97943e-07
re2757	FBgn0087005	chr3R	1061931	1069600	4.58351e-06
re2757	FBgn0087005	chr3R	1061931	1070668	7.65014e-07
re2757	FBgn0087005	chr3R	1061931	1071139	4.91855e-07
re2757	FBgn0087005	chr3R	1061931	1071917	3.545e-06
re2757	FBgn0087005	chr3R	1061931	1073005	7.03135e-07
re2757	FBgn0087005	chr3R	1061931	1075850	9.21065e-06
re2757	FBgn0087005	chr3R	1061931	1075853	7.76789e-06
re2757	FBgn0087005	chr3R	1061931	1080314	1.21703e-06
re2757	FBgn0087005	chr3R	1061931	1091829	8.81776e-06
re2757	FBgn0087005	chr3R	1061931	1106399	9.90903e-08
re2757	FBgn0087005	chr3R	1061931	1110252	5.36713e-07
re2757	FBgn0087005	chr3R	1061931	1110257	8.0776e-07
re2757	FBgn0087005	chr3R	1061931	1110272	8.0776e-07
re2757	FBgn0087005	chr3R	1061931	1110696	5.50947e-06
re2757	FBgn0087005	chr3R	1061931	1115146	1.25612e-06
re2757	FBgn0087005	chr3R	1061931	1124379	7.25788e-07
re2757	FBgn0087005	chr3R	1061931	1132419	3.16164e-06
re2757	FBgn0087005	chr3R	1061931	1132575	6.71992e-06
re2757	FBgn0087005	chr3R	1061931	1135526	5.22495e-06
re2757	FBgn0087005	chr3R	1061931	1140214	2.68719e-06
re2757	FBgn0087005	chr3R	1061931	1140215	2.68719e-06
re2757	FBgn0087005	chr3R	1061931	1140216	2.68719e-06
re2757	FBgn0087005	chr3R	1061931	1141045	5.19432e-06
re2757	FBgn0087005	chr3R	1061931	1141181	4.69827e-06
re2757	FBgn0087005	chr3R	1061931	1144535	1.22635e-06
re2762	FBgn0087005	chr3R	1062097	964369	1.46403e-07
re2762	FBgn0087005	chr3R	1062097	966099	3.53975e-06
re2762	FBgn0087005	chr3R	1062097	966456	2.58076e-08
re2762	FBgn0087005	chr3R	1062097	966495	9.82242e-09
re2762	FBgn0087005	chr3R	1062097	966603	3.37066e-07
re2762	FBgn0087005	chr3R	1062097	967173	4.70644e-10
re2762	FBgn0087005	chr3R	1062097	967896	4.70644e-10
re2762	FBgn0087005	chr3R	1062097	968023	3.56044e-08
re2762	FBgn0087005	chr3R	1062097	968807	2.79526e-10
re2762	FBgn0087005	chr3R	1062097	968969	1.9723e-10
re2762	FBgn0087005	chr3R	1062097	969064	2.42369e-10
re2762	FBgn0087005	chr3R	1062097	969705	3.6178e-08
re2762	FBgn0087005	chr3R	1062097	969721	1.87525e-10
re2762	FBgn0087005	chr3R	1062097	970006	9.28712e-07
re2762	FBgn0087005	chr3R	1062097	970138	2.82251e-08
re2762	FBgn0087005	chr3R	1062097	970172	1.75448e-07
re2762	FBgn0087005	chr3R	1062097	970174	9.93837e-08
re2762	FBgn0087005	chr3R	1062097	970726	2.04774e-06
re2762	FBgn0087005	chr3R	1062097	970940	1.22829e-06
re2762	FBgn0087005	chr3R	1062097	971245	1.5489e-08
re2762	FBgn0087005	chr3R	1062097	971310	8.88279e-08
re2762	FBgn0087005	chr3R	1062097	971479	5.48565e-07
re2762	FBgn0087005	chr3R	1062097	971819	2.45077e-08
re2762	FBgn0087005	chr3R	1062097	972468	3.25934e-10
re2762	FBgn0087005	chr3R	1062097	972499	5.29968e-09
re2762	FBgn0087005	chr3R	1062097	974014	1.46572e-11
re2762	FBgn0087005	chr3R	1062097	974189	6.33624e-06
re2762	FBgn0087005	chr3R	1062097	974900	7.66619e-07
re2762	FBgn0087005	chr3R	1062097	974974	1.55908e-07
re2762	FBgn0087005	chr3R	1062097	975202	4.8541e-07
re2762	FBgn0087005	chr3R	1062097	976379	2.42019e-10
re2762	FBgn0087005	chr3R	1062097	976440	1.51829e-06
re2762	FBgn0087005	chr3R	1062097	977179	4.73747e-08
re2762	FBgn0087005	chr3R	1062097	977672	3.32697e-07
re2762	FBgn0087005	chr3R	1062097	977711	4.36283e-07
re2762	FBgn0087005	chr3R	1062097	977746	5.40379e-06
re2762	FBgn0087005	chr3R	1062097	978258	1.20765e-08
re2762	FBgn0087005	chr3R	1062097	978791	2.42019e-10
re2762	FBgn0087005	chr3R	1062097	979149	3.52539e-07
re2762	FBgn0087005	chr3R	1062097	979152	5.69286e-06
re2762	FBgn0087005	chr3R	1062097	979167	9.55124e-07
re2762	FBgn0087005	chr3R	1062097	979875	7.6168e-08
re2762	FBgn0087005	chr3R	1062097	979969	1.40336e-10
re2762	FBgn0087005	chr3R	1062097	980090	2.19947e-07
re2762	FBgn0087005	chr3R	1062097	981948	2.28465e-07
re2762	FBgn0087005	chr3R	1062097	982525	3.00326e-10
re2762	FBgn0087005	chr3R	1062097	983450	1.46392e-08
re2762	FBgn0087005	chr3R	1062097	983476	6.17688e-09
re2762	FBgn0087005	chr3R	1062097	987027	1.66568e-08
re2762	FBgn0087005	chr3R	1062097	987088	3.87835e-09
re2762	FBgn0087005	chr3R	1062097	987897	5.83949e-10
re2762	FBgn0087005	chr3R	1062097	988729	5.53485e-08
re2762	FBgn0087005	chr3R	1062097	989078	2.23752e-10
re2762	FBgn0087005	chr3R	1062097	990080	1.91006e-10
re2762	FBgn0087005	chr3R	1062097	991668	9.97868e-10
re2762	FBgn0087005	chr3R	1062097	992540	1.24946e-09
re2762	FBgn0087005	chr3R	1062097	994483	3.15164e-06
re2762	FBgn0087005	chr3R	1062097	994589	4.16468e-09
re2762	FBgn0087005	chr3R	1062097	995022	4.33189e-09
re2762	FBgn0087005	chr3R	1062097	996013	5.42957e-10
re2762	FBgn0087005	chr3R	1062097	997619	2.35582e-09
re2762	FBgn0087005	chr3R	1062097	997620	4.48952e-09
re2762	FBgn0087005	chr3R	1062097	1000119	3.14357e-07
re2762	FBgn0087005	chr3R	1062097	1001390	9.16717e-06
re2762	FBgn0087005	chr3R	1062097	1001416	5.53491e-10
re2762	FBgn0087005	chr3R	1062097	1001423	5.53491e-10
re2762	FBgn0087005	chr3R	1062097	1002409	3.97943e-10
re2762	FBgn0087005	chr3R	1062097	1002510	1.93411e-08
re2762	FBgn0087005	chr3R	1062097	1003132	9.031e-09
re2762	FBgn0087005	chr3R	1062097	1004403	3.48095e-09
re2762	FBgn0087005	chr3R	1062097	1004673	5.53491e-10
re2762	FBgn0087005	chr3R	1062097	1005934	7.66381e-06
re2762	FBgn0087005	chr3R	1062097	1007256	5.60007e-10
re2762	FBgn0087005	chr3R	1062097	1009168	8.20956e-07
re2762	FBgn0087005	chr3R	1062097	1009833	4.95266e-08
re2762	FBgn0087005	chr3R	1062097	1010042	4.80903e-08
re2762	FBgn0087005	chr3R	1062097	1010859	1.99794e-07
re2762	FBgn0087005	chr3R	1062097	1010879	1.80527e-07
re2762	FBgn0087005	chr3R	1062097	1010902	5.67796e-09
re2762	FBgn0087005	chr3R	1062097	1011535	5.53491e-10
re2762	FBgn0087005	chr3R	1062097	1011711	1.26558e-09
re2762	FBgn0087005	chr3R	1062097	1011756	5.53491e-10
re2762	FBgn0087005	chr3R	1062097	1012519	5.53491e-10
re2762	FBgn0087005	chr3R	1062097	1013502	1.99782e-09
re2762	FBgn0087005	chr3R	1062097	1013836	5.53491e-10
re2762	FBgn0087005	chr3R	1062097	1014928	7.55624e-10
re2762	FBgn0087005	chr3R	1062097	1015556	7.55624e-10
re2762	FBgn0087005	chr3R	1062097	1015673	4.49388e-10
re2762	FBgn0087005	chr3R	1062097	1016081	5.43109e-06
re2762	FBgn0087005	chr3R	1062097	1018332	3.29325e-10
re2762	FBgn0087005	chr3R	1062097	1018790	1.8782e-10
re2762	FBgn0087005	chr3R	1062097	1020599	2.59781e-09
re2762	FBgn0087005	chr3R	1062097	1020923	4.03737e-10
re2762	FBgn0087005	chr3R	1062097	1021827	1.14597e-06
re2762	FBgn0087005	chr3R	1062097	1021888	1.5711e-09
re2762	FBgn0087005	chr3R	1062097	1023100	4.38876e-08
re2762	FBgn0087005	chr3R	1062097	1023897	9.32705e-10
re2762	FBgn0087005	chr3R	1062097	1024582	3.26581e-11
re2762	FBgn0087005	chr3R	1062097	1024720	1.73764e-09
re2762	FBgn0087005	chr3R	1062097	1024771	2.45197e-10
re2762	FBgn0087005	chr3R	1062097	1024961	1.28268e-09
re2762	FBgn0087005	chr3R	1062097	1025884	2.56521e-07
re2762	FBgn0087005	chr3R	1062097	1026049	6.12683e-09
re2762	FBgn0087005	chr3R	1062097	1026170	7.89713e-09
re2762	FBgn0087005	chr3R	1062097	1027552	4.17197e-10
re2762	FBgn0087005	chr3R	1062097	1027698	1.6753e-10
re2762	FBgn0087005	chr3R	1062097	1027759	4.17197e-10
re2762	FBgn0087005	chr3R	1062097	1028827	5.42645e-08
re2762	FBgn0087005	chr3R	1062097	1029567	5.78908e-10
re2762	FBgn0087005	chr3R	1062097	1030500	8.67046e-10
re2762	FBgn0087005	chr3R	1062097	1030719	7.38295e-09
re2762	FBgn0087005	chr3R	1062097	1032899	4.69678e-11
re2762	FBgn0087005	chr3R	1062097	1032969	7.67748e-08
re2762	FBgn0087005	chr3R	1062097	1034157	3.89339e-08
re2762	FBgn0087005	chr3R	1062097	1034479	6.27799e-08
re2762	FBgn0087005	chr3R	1062097	1035751	4.17197e-10
re2762	FBgn0087005	chr3R	1062097	1036032	8.66374e-10
re2762	FBgn0087005	chr3R	1062097	1036256	3.15417e-10
re2762	FBgn0087005	chr3R	1062097	1037320	4.225e-08
re2762	FBgn0087005	chr3R	1062097	1037719	1.862e-10
re2762	FBgn0087005	chr3R	1062097	1038791	2.40899e-10
re2762	FBgn0087005	chr3R	1062097	1039075	7.08158e-12
re2762	FBgn0087005	chr3R	1062097	1039094	9.84447e-10
re2762	FBgn0087005	chr3R	1062097	1039104	1.98699e-10
re2762	FBgn0087005	chr3R	1062097	1039183	3.85627e-07
re2762	FBgn0087005	chr3R	1062097	1039193	1.17174e-13
re2762	FBgn0087005	chr3R	1062097	1039195	7.16608e-14
re2762	FBgn0087005	chr3R	1062097	1039493	8.83664e-11
re2762	FBgn0087005	chr3R	1062097	1039635	3.95242e-08
re2762	FBgn0087005	chr3R	1062097	1041343	2.56371e-09
re2762	FBgn0087005	chr3R	1062097	1041794	8.99505e-08
re2762	FBgn0087005	chr3R	1062097	1041795	6.15234e-08
re2762	FBgn0087005	chr3R	1062097	1041797	6.15234e-08
re2762	FBgn0087005	chr3R	1062097	1043529	1.89226e-11
re2762	FBgn0087005	chr3R	1062097	1043753	1.5381e-08
re2762	FBgn0087005	chr3R	1062097	1044632	2.4364e-09
re2762	FBgn0087005	chr3R	1062097	1046605	5.19487e-07
re2762	FBgn0087005	chr3R	1062097	1046627	7.25565e-06
re2762	FBgn0087005	chr3R	1062097	1046665	3.35443e-08
re2762	FBgn0087005	chr3R	1062097	1047362	4.77459e-12
re2762	FBgn0087005	chr3R	1062097	1050300	1.23518e-08
re2762	FBgn0087005	chr3R	1062097	1050469	6.8726e-11
re2762	FBgn0087005	chr3R	1062097	1050504	3.88496e-06
re2762	FBgn0087005	chr3R	1062097	1051388	1.88398e-08
re2762	FBgn0087005	chr3R	1062097	1051417	1.17692e-12
re2762	FBgn0087005	chr3R	1062097	1051580	4.55023e-07
re2762	FBgn0087005	chr3R	1062097	1051950	8.59917e-12
re2762	FBgn0087005	chr3R	1062097	1051981	3.7713e-13
re2762	FBgn0087005	chr3R	1062097	1052997	1.15574e-09
re2762	FBgn0087005	chr3R	1062097	1055184	6.57669e-12
re2762	FBgn0087005	chr3R	1062097	1055311	3.31315e-06
re2762	FBgn0087005	chr3R	1062097	1056333	2.02679e-09
re2762	FBgn0087005	chr3R	1062097	1057642	7.757e-09
re2762	FBgn0087005	chr3R	1062097	1057669	2.33243e-06
re2762	FBgn0087005	chr3R	1062097	1058346	1.70618e-07
re2762	FBgn0087005	chr3R	1062097	1058490	1.28907e-07
re2762	FBgn0087005	chr3R	1062097	1058577	3.3319e-06
re2762	FBgn0087005	chr3R	1062097	1058875	1.73115e-07
re2762	FBgn0087005	chr3R	1062097	1059727	8.59917e-12
re2762	FBgn0087005	chr3R	1062097	1060346	8.08331e-12
re2762	FBgn0087005	chr3R	1062097	1060825	1.1474e-07
re2762	FBgn0087005	chr3R	1062097	1061877	5.29725e-08
re2762	FBgn0087005	chr3R	1062097	1061987	1.28389e-09
re2762	FBgn0087005	chr3R	1062097	1065359	1.33534e-10
re2762	FBgn0087005	chr3R	1062097	1065975	1.30225e-11
re2762	FBgn0087005	chr3R	1062097	1066287	6.66779e-06
re2762	FBgn0087005	chr3R	1062097	1066334	4.03237e-06
re2762	FBgn0087005	chr3R	1062097	1066462	9.98402e-07
re2762	FBgn0087005	chr3R	1062097	1066593	1.39068e-07
re2762	FBgn0087005	chr3R	1062097	1067291	1.09746e-06
re2762	FBgn0087005	chr3R	1062097	1067438	8.8931e-07
re2762	FBgn0087005	chr3R	1062097	1068905	1.7919e-07
re2762	FBgn0087005	chr3R	1062097	1069600	2.05095e-06
re2762	FBgn0087005	chr3R	1062097	1070668	1.26994e-06
re2762	FBgn0087005	chr3R	1062097	1071139	2.8658e-07
re2762	FBgn0087005	chr3R	1062097	1071774	1.69311e-07
re2762	FBgn0087005	chr3R	1062097	1073005	2.50932e-07
re2762	FBgn0087005	chr3R	1062097	1075850	3.51782e-06
re2762	FBgn0087005	chr3R	1062097	1075853	3.77976e-06
re2762	FBgn0087005	chr3R	1062097	1078737	7.12864e-06
re2762	FBgn0087005	chr3R	1062097	1080314	2.67136e-07
re2762	FBgn0087005	chr3R	1062097	1089378	4.584e-07
re2762	FBgn0087005	chr3R	1062097	1091829	6.03302e-07
re2762	FBgn0087005	chr3R	1062097	1093271	5.67377e-07
re2762	FBgn0087005	chr3R	1062097	1093337	1.75051e-06
re2762	FBgn0087005	chr3R	1062097	1095005	4.41695e-06
re2762	FBgn0087005	chr3R	1062097	1097363	8.53333e-06
re2762	FBgn0087005	chr3R	1062097	1100911	9.78039e-07
re2762	FBgn0087005	chr3R	1062097	1101190	4.17608e-07
re2762	FBgn0087005	chr3R	1062097	1101600	5.2834e-08
re2762	FBgn0087005	chr3R	1062097	1101713	5.13365e-06
re2762	FBgn0087005	chr3R	1062097	1101770	6.66625e-06
re2762	FBgn0087005	chr3R	1062097	1102956	2.16281e-06
re2762	FBgn0087005	chr3R	1062097	1103414	5.68062e-06
re2762	FBgn0087005	chr3R	1062097	1106208	4.82006e-06
re2762	FBgn0087005	chr3R	1062097	1106209	4.82006e-06
re2762	FBgn0087005	chr3R	1062097	1106399	1.83152e-07
re2762	FBgn0087005	chr3R	1062097	1109809	1.17436e-06
re2762	FBgn0087005	chr3R	1062097	1110252	2.80061e-08
re2762	FBgn0087005	chr3R	1062097	1110257	5.10586e-08
re2762	FBgn0087005	chr3R	1062097	1110272	5.10586e-08
re2762	FBgn0087005	chr3R	1062097	1110612	6.76655e-06
re2762	FBgn0087005	chr3R	1062097	1110696	7.26008e-08
re2762	FBgn0087005	chr3R	1062097	1115146	1.52255e-07
re2762	FBgn0087005	chr3R	1062097	1116731	7.16271e-06
re2762	FBgn0087005	chr3R	1062097	1122976	5.64649e-06
re2762	FBgn0087005	chr3R	1062097	1123124	5.92901e-06
re2762	FBgn0087005	chr3R	1062097	1124379	1.20774e-06
re2762	FBgn0087005	chr3R	1062097	1128810	5.01495e-10
re2762	FBgn0087005	chr3R	1062097	1137115	6.92443e-07
re2762	FBgn0087005	chr3R	1062097	1140214	3.45639e-06
re2762	FBgn0087005	chr3R	1062097	1140215	3.45639e-06
re2762	FBgn0087005	chr3R	1062097	1140216	3.45639e-06
re2762	FBgn0087005	chr3R	1062097	1140268	6.89265e-08
re2762	FBgn0087005	chr3R	1062097	1141181	4.29385e-06
re2762	FBgn0087005	chr3R	1062097	1144192	1.06468e-06
re2762	FBgn0087005	chr3R	1062097	1144535	1.40702e-06
re2762	FBgn0087005	chr3R	1062097	1144541	3.26823e-08
re2762	FBgn0087005	chr3R	1062097	1145782	1.71359e-06
re2763	FBgn0087005	chr3R	1062100	964369	3.33647e-09
re2763	FBgn0087005	chr3R	1062100	966456	2.08776e-10
re2763	FBgn0087005	chr3R	1062100	966495	8.24075e-11
re2763	FBgn0087005	chr3R	1062100	966603	5.85458e-09
re2763	FBgn0087005	chr3R	1062100	967173	2.59289e-10
re2763	FBgn0087005	chr3R	1062100	967896	2.59289e-10
re2763	FBgn0087005	chr3R	1062100	968023	2.78854e-08
re2763	FBgn0087005	chr3R	1062100	968807	4.78337e-11
re2763	FBgn0087005	chr3R	1062100	968969	5.50668e-11
re2763	FBgn0087005	chr3R	1062100	969064	1.4514e-10
re2763	FBgn0087005	chr3R	1062100	969705	1.62063e-09
re2763	FBgn0087005	chr3R	1062100	969721	1.14781e-10
re2763	FBgn0087005	chr3R	1062100	969826	5.20157e-07
re2763	FBgn0087005	chr3R	1062100	970006	1.47737e-07
re2763	FBgn0087005	chr3R	1062100	970138	9.66387e-09
re2763	FBgn0087005	chr3R	1062100	970172	1.24434e-07
re2763	FBgn0087005	chr3R	1062100	970726	6.6757e-08
re2763	FBgn0087005	chr3R	1062100	970814	2.15718e-06
re2763	FBgn0087005	chr3R	1062100	970940	3.48246e-08
re2763	FBgn0087005	chr3R	1062100	971245	5.41639e-09
re2763	FBgn0087005	chr3R	1062100	971479	3.13407e-07
re2763	FBgn0087005	chr3R	1062100	971819	7.20447e-10
re2763	FBgn0087005	chr3R	1062100	972468	7.47047e-06
re2763	FBgn0087005	chr3R	1062100	972499	2.77014e-09
re2763	FBgn0087005	chr3R	1062100	974189	3.72694e-06
re2763	FBgn0087005	chr3R	1062100	974900	4.77547e-08
re2763	FBgn0087005	chr3R	1062100	974974	1.70043e-07
re2763	FBgn0087005	chr3R	1062100	975202	5.1774e-08
re2763	FBgn0087005	chr3R	1062100	976379	1.29433e-10
re2763	FBgn0087005	chr3R	1062100	977179	1.37482e-09
re2763	FBgn0087005	chr3R	1062100	977672	2.20454e-08
re2763	FBgn0087005	chr3R	1062100	977711	6.84836e-09
re2763	FBgn0087005	chr3R	1062100	977746	4.64487e-07
re2763	FBgn0087005	chr3R	1062100	978258	4.79469e-06
re2763	FBgn0087005	chr3R	1062100	978791	1.29433e-10
re2763	FBgn0087005	chr3R	1062100	979149	3.48714e-07
re2763	FBgn0087005	chr3R	1062100	979152	5.56291e-06
re2763	FBgn0087005	chr3R	1062100	979167	2.9615e-06
re2763	FBgn0087005	chr3R	1062100	979875	3.18196e-09
re2763	FBgn0087005	chr3R	1062100	979933	1.59295e-06
re2763	FBgn0087005	chr3R	1062100	979969	6.46694e-11
re2763	FBgn0087005	chr3R	1062100	981948	6.60775e-06
re2763	FBgn0087005	chr3R	1062100	982525	8.23078e-11
re2763	FBgn0087005	chr3R	1062100	982557	1.99676e-06
re2763	FBgn0087005	chr3R	1062100	983450	2.40661e-09
re2763	FBgn0087005	chr3R	1062100	983476	2.89509e-09
re2763	FBgn0087005	chr3R	1062100	985121	9.23199e-06
re2763	FBgn0087005	chr3R	1062100	987027	8.74701e-09
re2763	FBgn0087005	chr3R	1062100	987088	1.45683e-09
re2763	FBgn0087005	chr3R	1062100	987897	1.57488e-10
re2763	FBgn0087005	chr3R	1062100	988132	4.42132e-06
re2763	FBgn0087005	chr3R	1062100	988729	3.17236e-09
re2763	FBgn0087005	chr3R	1062100	989078	5.08316e-11
re2763	FBgn0087005	chr3R	1062100	990080	1.04636e-10
re2763	FBgn0087005	chr3R	1062100	991668	3.51787e-10
re2763	FBgn0087005	chr3R	1062100	992540	6.55274e-10
re2763	FBgn0087005	chr3R	1062100	994276	1.79115e-06
re2763	FBgn0087005	chr3R	1062100	994483	1.98983e-06
re2763	FBgn0087005	chr3R	1062100	994589	2.15608e-09
re2763	FBgn0087005	chr3R	1062100	996013	4.21216e-10
re2763	FBgn0087005	chr3R	1062100	997619	4.18148e-08
re2763	FBgn0087005	chr3R	1062100	997620	1.96945e-09
re2763	FBgn0087005	chr3R	1062100	1000119	1.5937e-07
re2763	FBgn0087005	chr3R	1062100	1001416	1.69424e-10
re2763	FBgn0087005	chr3R	1062100	1001423	1.69424e-10
re2763	FBgn0087005	chr3R	1062100	1002409	6.81776e-11
re2763	FBgn0087005	chr3R	1062100	1002510	6.01982e-09
re2763	FBgn0087005	chr3R	1062100	1003132	4.29871e-09
re2763	FBgn0087005	chr3R	1062100	1004403	1.53345e-09
re2763	FBgn0087005	chr3R	1062100	1004673	1.69424e-10
re2763	FBgn0087005	chr3R	1062100	1005934	1.12139e-07
re2763	FBgn0087005	chr3R	1062100	1007256	1.78179e-10
re2763	FBgn0087005	chr3R	1062100	1009833	3.3333e-08
re2763	FBgn0087005	chr3R	1062100	1010042	3.5087e-09
re2763	FBgn0087005	chr3R	1062100	1010859	5.98091e-09
re2763	FBgn0087005	chr3R	1062100	1010879	3.42648e-09
re2763	FBgn0087005	chr3R	1062100	1010902	1.96268e-09
re2763	FBgn0087005	chr3R	1062100	1011535	1.69424e-10
re2763	FBgn0087005	chr3R	1062100	1011711	5.0458e-10
re2763	FBgn0087005	chr3R	1062100	1011756	1.69424e-10
re2763	FBgn0087005	chr3R	1062100	1012519	1.69424e-10
re2763	FBgn0087005	chr3R	1062100	1013502	6.62741e-10
re2763	FBgn0087005	chr3R	1062100	1013836	1.69424e-10
re2763	FBgn0087005	chr3R	1062100	1014928	2.66059e-10
re2763	FBgn0087005	chr3R	1062100	1015556	2.66059e-10
re2763	FBgn0087005	chr3R	1062100	1015673	1.41583e-10
re2763	FBgn0087005	chr3R	1062100	1016081	2.53117e-07
re2763	FBgn0087005	chr3R	1062100	1018332	4.21746e-11
re2763	FBgn0087005	chr3R	1062100	1018790	1.83953e-11
re2763	FBgn0087005	chr3R	1062100	1020349	1.83664e-07
re2763	FBgn0087005	chr3R	1062100	1020923	2.77061e-11
re2763	FBgn0087005	chr3R	1062100	1021888	2.26685e-10
re2763	FBgn0087005	chr3R	1062100	1023100	6.1956e-09
re2763	FBgn0087005	chr3R	1062100	1023897	1.12363e-10
re2763	FBgn0087005	chr3R	1062100	1024582	3.72943e-08
re2763	FBgn0087005	chr3R	1062100	1024720	1.96825e-10
re2763	FBgn0087005	chr3R	1062100	1024771	2.96187e-11
re2763	FBgn0087005	chr3R	1062100	1024961	7.07499e-11
re2763	FBgn0087005	chr3R	1062100	1026049	2.74095e-09
re2763	FBgn0087005	chr3R	1062100	1026170	3.94657e-09
re2763	FBgn0087005	chr3R	1062100	1027552	4.73316e-11
re2763	FBgn0087005	chr3R	1062100	1027698	1.44409e-11
re2763	FBgn0087005	chr3R	1062100	1027759	4.73316e-11
re2763	FBgn0087005	chr3R	1062100	1028827	8.46886e-10
re2763	FBgn0087005	chr3R	1062100	1029567	7.77672e-11
re2763	FBgn0087005	chr3R	1062100	1032899	4.18909e-12
re2763	FBgn0087005	chr3R	1062100	1032969	3.82373e-10
re2763	FBgn0087005	chr3R	1062100	1034157	8.02871e-10
re2763	FBgn0087005	chr3R	1062100	1034479	2.36018e-09
re2763	FBgn0087005	chr3R	1062100	1035751	4.73316e-11
re2763	FBgn0087005	chr3R	1062100	1036032	1.48664e-10
re2763	FBgn0087005	chr3R	1062100	1036256	3.8364e-11
re2763	FBgn0087005	chr3R	1062100	1037320	5.70881e-10
re2763	FBgn0087005	chr3R	1062100	1037719	1.81952e-11
re2763	FBgn0087005	chr3R	1062100	1038791	1.79285e-11
re2763	FBgn0087005	chr3R	1062100	1039075	9.46734e-06
re2763	FBgn0087005	chr3R	1062100	1039094	1.4805e-10
re2763	FBgn0087005	chr3R	1062100	1039104	1.79803e-11
re2763	FBgn0087005	chr3R	1062100	1039183	9.49815e-08
re2763	FBgn0087005	chr3R	1062100	1039195	8.12293e-06
re2763	FBgn0087005	chr3R	1062100	1039493	5.41617e-12
re2763	FBgn0087005	chr3R	1062100	1039635	3.62478e-10
re2763	FBgn0087005	chr3R	1062100	1041343	2.97669e-10
re2763	FBgn0087005	chr3R	1062100	1041794	2.01599e-09
re2763	FBgn0087005	chr3R	1062100	1041795	1.31609e-09
re2763	FBgn0087005	chr3R	1062100	1041797	1.31609e-09
re2763	FBgn0087005	chr3R	1062100	1043529	2.21094e-12
re2763	FBgn0087005	chr3R	1062100	1043753	1.43299e-10
re2763	FBgn0087005	chr3R	1062100	1044632	8.60247e-11
re2763	FBgn0087005	chr3R	1062100	1046605	6.12461e-08
re2763	FBgn0087005	chr3R	1062100	1047362	5.45803e-14
re2763	FBgn0087005	chr3R	1062100	1050300	5.90203e-10
re2763	FBgn0087005	chr3R	1062100	1050469	1.50374e-12
re2763	FBgn0087005	chr3R	1062100	1050827	9.49917e-06
re2763	FBgn0087005	chr3R	1062100	1051388	1.42411e-10
re2763	FBgn0087005	chr3R	1062100	1051417	4.79872e-11
re2763	FBgn0087005	chr3R	1062100	1051950	2.83414e-14
re2763	FBgn0087005	chr3R	1062100	1051981	1.83451e-07
re2763	FBgn0087005	chr3R	1062100	1052997	1.17172e-11
re2763	FBgn0087005	chr3R	1062100	1055184	1.71165e-13
re2763	FBgn0087005	chr3R	1062100	1056333	1.49468e-11
re2763	FBgn0087005	chr3R	1062100	1057642	9.62948e-12
re2763	FBgn0087005	chr3R	1062100	1059727	2.83414e-14
re2763	FBgn0087005	chr3R	1062100	1060346	1.54065e-14
re2763	FBgn0087005	chr3R	1062100	1061877	1.35588e-06
re2763	FBgn0087005	chr3R	1062100	1061987	4.5341e-11
re2763	FBgn0087005	chr3R	1062100	1065359	4.72196e-12
re2763	FBgn0087005	chr3R	1062100	1066462	4.54413e-07
re2763	FBgn0087005	chr3R	1062100	1067291	1.87709e-06
re2763	FBgn0087005	chr3R	1062100	1067438	8.98579e-07
re2763	FBgn0087005	chr3R	1062100	1068905	9.68754e-08
re2763	FBgn0087005	chr3R	1062100	1069600	3.31463e-06
re2763	FBgn0087005	chr3R	1062100	1070668	1.79636e-07
re2763	FBgn0087005	chr3R	1062100	1071139	1.81939e-07
re2763	FBgn0087005	chr3R	1062100	1071774	3.13998e-06
re2763	FBgn0087005	chr3R	1062100	1071917	2.55845e-06
re2763	FBgn0087005	chr3R	1062100	1073005	1.38452e-07
re2763	FBgn0087005	chr3R	1062100	1075850	6.30834e-06
re2763	FBgn0087005	chr3R	1062100	1075853	4.41576e-06
re2763	FBgn0087005	chr3R	1062100	1080314	1.31029e-07
re2763	FBgn0087005	chr3R	1062100	1081071	3.40509e-06
re2763	FBgn0087005	chr3R	1062100	1089378	2.36906e-07
re2763	FBgn0087005	chr3R	1062100	1091829	7.81211e-08
re2763	FBgn0087005	chr3R	1062100	1093271	1.40589e-07
re2763	FBgn0087005	chr3R	1062100	1093337	6.0708e-07
re2763	FBgn0087005	chr3R	1062100	1095005	2.62796e-06
re2763	FBgn0087005	chr3R	1062100	1097363	5.03191e-06
re2763	FBgn0087005	chr3R	1062100	1106399	6.80945e-08
re2763	FBgn0087005	chr3R	1062100	1106686	4.06649e-06
re2763	FBgn0087005	chr3R	1062100	1107080	4.6037e-06
re2763	FBgn0087005	chr3R	1062100	1110252	1.76694e-09
re2763	FBgn0087005	chr3R	1062100	1110257	3.05947e-09
re2763	FBgn0087005	chr3R	1062100	1110272	3.05947e-09
re2763	FBgn0087005	chr3R	1062100	1110612	7.89279e-07
re2763	FBgn0087005	chr3R	1062100	1110696	2.96489e-08
re2763	FBgn0087005	chr3R	1062100	1115146	4.04275e-08
re2763	FBgn0087005	chr3R	1062100	1122976	6.4341e-06
re2763	FBgn0087005	chr3R	1062100	1123124	7.24954e-06
re2763	FBgn0087005	chr3R	1062100	1124379	1.33147e-06
re2763	FBgn0087005	chr3R	1062100	1132419	5.41494e-06
re2763	FBgn0087005	chr3R	1062100	1137823	5.96304e-06
re2763	FBgn0087005	chr3R	1062100	1140214	4.78784e-06
re2763	FBgn0087005	chr3R	1062100	1140215	4.78784e-06
re2763	FBgn0087005	chr3R	1062100	1140216	4.78784e-06
re2763	FBgn0087005	chr3R	1062100	1141181	1.09487e-06
re2763	FBgn0087005	chr3R	1062100	1144535	4.55658e-07
re2999	FBgn0053547	chr3R	13699361	13794577	5.82416e-06
re3108	FBgn0038693	chr3R	15062947	15062787	4.90629e-07
re3113	FBgn0038693	chr3R	15064567	15064330	1.20779e-06
re3113	FBgn0038693	chr3R	15064567	15064341	1.20779e-06
re3113	FBgn0038693	chr3R	15064567	15064546	1.55478e-10
re3113	FBgn0038693	chr3R	15064567	15064752	1.30626e-06
re3227	FBgn0264357	chr3R	17039505	17039126	9.12225e-07
re3227	FBgn0264357	chr3R	17039505	17039132	2.1454e-06
re3227	FBgn0264357	chr3R	17039505	17039614	6.33717e-07
re3242	FBgn0038881	chr3R	17168189	17168426	4.5087e-06
re3242	FBgn0038881	chr3R	17168189	17168529	5.56819e-06
re3452	FBgn0000206	chr3R	21791353	21791937	2.62691e-06
re3452	FBgn0000206	chr3R	21791353	21792051	5.25702e-06
re3452	FBgn0000206	chr3R	21791353	21792072	4.13652e-06
re3452	FBgn0000206	chr3R	21791353	21792093	2.15112e-06
re3452	FBgn0000206	chr3R	21791353	21792114	1.13272e-08
re3651	FBgn0039830	chr3R	27043075	27043391	2.40824e-06
re3653	FBgn0039831	chr3R	27054948	27054853	4.47577e-08
re3654	FBgn0039831	chr3R	27054952	26988039	2.52246e-06
re3654	FBgn0039831	chr3R	27054952	26998024	6.17581e-08
re3674	FBgn0039883	chr3R	27662808	27630314	4.42516e-06
re3674	FBgn0039883	chr3R	27662808	27655107	8.60319e-06
re3674	FBgn0039883	chr3R	27662808	27655126	8.55488e-06
re3674	FBgn0039883	chr3R	27662808	27662671	1.42296e-06
re3674	FBgn0039883	chr3R	27662808	27700460	8.12889e-06
re3674	FBgn0039883	chr3R	27662808	27703814	3.76559e-06
re3675	FBgn0039883	chr3R	27662811	27662671	8.41676e-06
re3749	FBgn0262614	chr3R	4662637	4662631	2.96499e-07
re3750	FBgn0262614	chr3R	4662648	4662631	8.7185e-07
re3756	FBgn0262614	chr3R	4663337	4617568	5.30573e-07
re3756	FBgn0262614	chr3R	4663337	4621399	5.58467e-06
re3756	FBgn0262614	chr3R	4663337	4630670	7.01243e-06
re3756	FBgn0262614	chr3R	4663337	4645228	7.55667e-06
re3756	FBgn0262614	chr3R	4663337	4645292	7.79179e-06
re3756	FBgn0262614	chr3R	4663337	4647928	4.28858e-07
re3756	FBgn0262614	chr3R	4663337	4650003	6.65609e-06
re3756	FBgn0262614	chr3R	4663337	4651077	5.50003e-06
re3756	FBgn0262614	chr3R	4663337	4651141	3.19044e-06
re3756	FBgn0262614	chr3R	4663337	4651156	5.37591e-06
re3756	FBgn0262614	chr3R	4663337	4663317	4.71477e-06
re3756	FBgn0262614	chr3R	4663337	4663861	2.09225e-07
re3832	FBgn0262477	chr3R	5552637	5606089	3.3577e-06
re3832	FBgn0262477	chr3R	5552637	5606090	8.93563e-06
re3892	FBgn0004595	chr3R	7224200	7224215	1.78292e-06
re3904	FBgn0051211	chr3R	7777284	7777302	1.20068e-07
re3916	FBgn0261714	chr3R	7990069	7986255	2.38906e-06
re3916	FBgn0261714	chr3R	7990069	7986590	6.32223e-06
re3916	FBgn0261714	chr3R	7990069	7986664	7.9237e-07
re3916	FBgn0261714	chr3R	7990069	7988198	8.08034e-06
re3916	FBgn0261714	chr3R	7990069	7988292	9.61219e-06
re3916	FBgn0261714	chr3R	7990069	7988572	5.97453e-06
re3916	FBgn0261714	chr3R	7990069	7988690	3.35036e-06
re3916	FBgn0261714	chr3R	7990069	7988855	2.62351e-06
re3916	FBgn0261714	chr3R	7990069	7989089	6.50571e-06
re3916	FBgn0261714	chr3R	7990069	7989113	8.27535e-06
re3916	FBgn0261714	chr3R	7990069	7989180	1.7986e-06
re3916	FBgn0261714	chr3R	7990069	7989260	9.21362e-07
re3916	FBgn0261714	chr3R	7990069	7989530	4.12266e-09
re3916	FBgn0261714	chr3R	7990069	7989533	4.12266e-09
re3916	FBgn0261714	chr3R	7990069	7989534	4.12266e-09
re3916	FBgn0261714	chr3R	7990069	7989957	8.82402e-07
re3916	FBgn0261714	chr3R	7990069	7990021	2.9299e-06
re3916	FBgn0261714	chr3R	7990069	7990072	3.16179e-09
re3916	FBgn0261714	chr3R	7990069	7990133	4.48296e-09
re3916	FBgn0261714	chr3R	7990069	7990180	1.6719e-06
re3916	FBgn0261714	chr3R	7990069	7990207	6.41865e-07
re3916	FBgn0261714	chr3R	7990069	7990438	2.0156e-06
re3916	FBgn0261714	chr3R	7990069	7990805	5.79149e-08
re3916	FBgn0261714	chr3R	7990069	7991296	1.38624e-06
re4715	FBgn0264255	chrX	16354622	16354935	2.47745e-06
re4842	FBgn0003380	chrX	17832013	17831886	2.38321e-08
re4842	FBgn0003380	chrX	17832013	17831887	2.38321e-08
re4842	FBgn0003380	chrX	17832013	17831888	3.45433e-08
re4843	FBgn0003380	chrX	17832044	17831886	5.9343e-06
re4843	FBgn0003380	chrX	17832044	17831887	5.9343e-06
re4843	FBgn0003380	chrX	17832044	17831888	3.79059e-06
re4843	FBgn0003380	chrX	17832044	17832304	1.03352e-06
re4843	FBgn0003380	chrX	17832044	17832426	9.80193e-14
re4946	FBgn0031048	chrX	19535621	19535438	1.34875e-06
re4946	FBgn0031048	chrX	19535621	19535691	1.09741e-07
re4946	FBgn0031048	chrX	19535621	19535704	4.81421e-06
re4946	FBgn0031048	chrX	19535621	19535713	5.60045e-06
re4946	FBgn0031048	chrX	19535621	19535743	7.03269e-06
re4961	FBgn0000382	chrX	2006375	2002900	5.5775e-06
re4961	FBgn0000382	chrX	2006375	2003548	4.57544e-06
re4961	FBgn0000382	chrX	2006375	2004828	5.56424e-06
re4961	FBgn0000382	chrX	2006375	2005343	6.18529e-06
re4961	FBgn0000382	chrX	2006375	2006477	3.70221e-08
re4961	FBgn0000382	chrX	2006375	2006588	4.07369e-08
re4961	FBgn0000382	chrX	2006375	2006625	2.42457e-08
re4961	FBgn0000382	chrX	2006375	2010317	8.99349e-07
re4961	FBgn0000382	chrX	2006375	2012387	1.25954e-06
re4961	FBgn0000382	chrX	2006375	2016467	5.26027e-06
re4961	FBgn0000382	chrX	2006375	2016831	8.99349e-07
re4961	FBgn0000382	chrX	2006375	2019362	4.95386e-06
re4961	FBgn0000382	chrX	2006375	2056220	8.92939e-06
re4963	FBgn0000382	chrX	2006388	2002900	4.91601e-06
re4963	FBgn0000382	chrX	2006388	2003548	4.83741e-06
re4963	FBgn0000382	chrX	2006388	2005343	7.26357e-06
re4963	FBgn0000382	chrX	2006388	2006477	5.3495e-07
re4963	FBgn0000382	chrX	2006388	2006588	6.03734e-07
re4963	FBgn0000382	chrX	2006388	2006625	3.77185e-07
re4963	FBgn0000382	chrX	2006388	2009700	4.46534e-06
re4963	FBgn0000382	chrX	2006388	2009849	1.96013e-06
re4963	FBgn0000382	chrX	2006388	2010064	3.64764e-07
re4963	FBgn0000382	chrX	2006388	2010317	7.64869e-07
re4963	FBgn0000382	chrX	2006388	2010415	5.95793e-06
re4963	FBgn0000382	chrX	2006388	2011403	5.65647e-06
re4963	FBgn0000382	chrX	2006388	2011421	5.65647e-06
re4963	FBgn0000382	chrX	2006388	2011447	5.38025e-06
re4963	FBgn0000382	chrX	2006388	2012387	6.77261e-07
re4963	FBgn0000382	chrX	2006388	2016467	2.82796e-06
re4963	FBgn0000382	chrX	2006388	2016831	7.64869e-07
re4963	FBgn0000382	chrX	2006388	2019362	1.2776e-06
re4963	FBgn0000382	chrX	2006388	2028065	3.57106e-06
re4963	FBgn0000382	chrX	2006388	2035419	5.75571e-06
re4963	FBgn0000382	chrX	2006388	2035760	4.02429e-06
re4963	FBgn0000382	chrX	2006388	2056220	5.36955e-06
re4964	FBgn0000382	chrX	2006389	2010064	7.06749e-06
re4967	FBgn0000382	chrX	2006643	2004828	6.29094e-06
re4967	FBgn0000382	chrX	2006643	2009700	2.66853e-06
re4967	FBgn0000382	chrX	2006643	2009737	1.90938e-06
re4967	FBgn0000382	chrX	2006643	2010415	3.24262e-06
re4967	FBgn0000382	chrX	2006643	2016467	2.67292e-06
re4967	FBgn0000382	chrX	2006643	2019362	8.09758e-06
re4967	FBgn0000382	chrX	2006643	2056220	2.52404e-06
re4988	FBgn0053548	chrX	2102405	2121158	4.17799e-06
re4988	FBgn0053548	chrX	2102405	2121246	9.23315e-06
re4988	FBgn0053548	chrX	2102405	2121351	3.20407e-06
re5014	FBgn0024807	chrX	21500755	21505372	7.0458e-06
re5057	FBgn0000479	chrX	3236814	3236830	2.40921e-08
re5057	FBgn0000479	chrX	3236814	3236832	1.80636e-08
re5057	FBgn0000479	chrX	3236814	3236865	7.90498e-07
re5078	FBgn0029687	chrX	3847324	3847329	1.56164e-07
re5078	FBgn0029687	chrX	3847324	3847861	9.98452e-07
re5078	FBgn0029687	chrX	3847324	3857621	2.40452e-06
re5220	FBgn0004656	chrX	7937364	7930887	4.37683e-06
re5220	FBgn0004656	chrX	7937364	7930922	3.23695e-06
